# Supplementary material for: Single-cell profiling identifies LIN28A mRNA targets in the mouse pluripotent-to-2C-like transition and somatic cell reprogramming
Source: J Biol Chem. 2024 Sep 27;300(11):107824. doi: 10.1016/j.jbc.2024.107824 (PMC11584578; doi:10.1016/j.jbc.2024.107824)
Supplement: Supplemental Table S1 [file mmc2.xlsx]

## Sheet: Significantly edited sites
Table S1 (related to Figure 1): Statistics of significantly edited sites in mouse ESCs
Gene name	Overlap with CLIP-seq	Chromosome	Edited site	Strand	Edited UMIs of ADARcd	Total UMIs of ADARcd	Editing frequency of ADARcd	Edited UMIs of LIN28A-ADARcd	Total UMIs of LIN28A-ADARcd	Editing frequency of LIN28A-ADARcd	Adjusted P value
0610030E20Rik	FALSE	chr6	72349775	+	1	389	0.00257069	30	486	0.0617284	0.00654302
0610030E20Rik	FALSE	chr6	72352956	+	5	460	0.0108696	124.5	506	0.246047	0.00253707
0610040J01Rik	FALSE	chr5	63899414	+	0	68	0	30	57	0.526316	0.00397611
1110004F10Rik	TRUE	chr7	116103253	+	1	470	0.00212766	189	639.5	0.295543	0.00341205
1110004F10Rik	TRUE	chr7	116104925	+	59	650	0.0907692	251.5	516	0.487403	0.00246432
1110038B12Rik	TRUE	chr17	34950760	-	5	1882	0.00265675	42	1513	0.0277594	0.00827401
1110038F14Rik	TRUE	chr15	76950545	+	3	2725	0.00110092	148	2149	0.0688692	0.00220121
1110051M20Rik	FALSE	chr2	91278351	-	7	360	0.0194444	237	532.5	0.44507	0.0052214
1110059E24Rik	TRUE	chr19	21597455	-	3	621	0.00483092	78	468.5	0.166489	0.00648549
1110059G10Rik	FALSE	chr9	122950830	-	0	270	0	29	306	0.0947712	0.00827534
1500009L16Rik	FALSE	chr10	83762072	+	10	1513	0.00660938	114	1356	0.0840708	0.00246432
1500009L16Rik	FALSE	chr10	83762226	+	4	1418	0.00282087	102	1371.5	0.0743711	0.00277157
1500011B03Rik	TRUE	chr5	114822569	-	0	895	0	14.5	749	0.0193591	0.00834264
1500011B03Rik	TRUE	chr5	114822591	-	0	774	0	20	687.5	0.0290909	0.00529569
1500011B03Rik	TRUE	chr5	114822603	-	4	701	0.00570613	28	635.5	0.0440598	0.00981587
1500015A07Rik	FALSE	chr18	61726771	+	0	842	0	27	938.5	0.0287693	0.00507917
1600002K03Rik	FALSE	chr10	80175015	+	1	821	0.00121803	36.5	787	0.0463787	0.0052584
1600002K03Rik	FALSE	chr10	80175018	+	1	813	0.00123001	18.5	775	0.023871	0.00884972
1700019D03Rik	FALSE	chr1	52925211	-	1	1161	0.000861326	30.5	656	0.0464939	0.00493068
1700019D03Rik	FALSE	chr1	52925296	-	3	708	0.00423729	43	367.5	0.117007	0.00348234
1700037H04Rik	TRUE	chr2	131146413	-	2	2969	0.000673627	89.5	2554.5	0.0350362	0.00239028
1700037H04Rik	TRUE	chr2	131146559	-	0	1699	0	44.5	1103.5	0.0403262	0.00518881
1810013L24Rik	TRUE	chr16	8844004	+	1	319	0.0031348	49	300.5	0.163062	0.00331309
1810013L24Rik	TRUE	chr16	8844005	+	0	323	0	21	302.5	0.0694215	0.00648176
1810013L24Rik	TRUE	chr16	8857361	+	1	109	0.00917431	15	57.5	0.26087	0.00802712
1810030O07Rik	TRUE	chrX	12656330	-	1	291	0.00343643	18.5	260.5	0.0710173	0.00819749
1810058I24Rik	TRUE	chr6	35261546	+	21	8030	0.00261519	861	6283	0.137036	0.00155925
2210011C24Rik	FALSE	chr8	84010374	-	62	550	0.112727	234	445.5	0.525253	0.00204559
2210011C24Rik	FALSE	chr8	84010413	-	0	463	0	29	380	0.0763158	0.00446901
2210016F16Rik	FALSE	chr13	58381599	-	0	218	0	28	266	0.105263	0.00485476
2210016F16Rik	FALSE	chr13	58384385	-	0	121	0	14	135.5	0.103321	0.00928991
2210016L21Rik	FALSE	chr5	114947238	+	1	905	0.00110497	26.5	945	0.0280423	0.00722078
2210016L21Rik	FALSE	chr5	114947246	+	0	968	0	151	962	0.156965	0.00558094
2210016L21Rik	FALSE	chr5	114947760	+	1	1084	0.000922509	33	1156.5	0.0285344	0.00683134
2210016L21Rik	FALSE	chr5	114948166	+	0	79	0	14.5	73.5	0.197279	0.00769376
2210016L21Rik	FALSE	chr5	114948468	+	12	743	0.0161507	92	905	0.101657	0.00360824
2310011J03Rik	FALSE	chr10	80318741	-	4	265	0.0150943	71.5	259.5	0.27553	0.00316225
2310033P09Rik	FALSE	chr11	59210661	+	0	633	0	18.5	496	0.0372984	0.00579263
2410003L11Rik	FALSE	chr11	97622796	+	1	944	0.00105932	39	780	0.05	0.00391581
2410004B18Rik	FALSE	chr3	145943928	+	0	611	0	23	449.5	0.051168	0.00653164
2410006H16Rik	TRUE	chr11	62603013	+	9	840	0.0107143	281	710	0.395775	0.00172869
2410006H16Rik	TRUE	chr11	62603249	+	2	1281	0.00156128	467	1166	0.400515	0.00156048
2410006H16Rik	TRUE	chr11	62603608	+	1	2901	0.000344709	132	3318	0.039783	0.00212805
2410006H16Rik	TRUE	chr11	62603642	+	2	4909	0.000407415	272	5683	0.047862	0.00163703
2410006H16Rik	TRUE	chr11	62604417	+	5	6769	0.000738662	872	7883.5	0.110611	0.00155925
2410131K14Rik	FALSE	chr5	118265902	+	0	216	0	43.5	160.5	0.271028	0.00358606
2410137M14Rik	FALSE	chr17	36977767	-	0	588	0	10	407	0.02457	0.00928348
2500002B13Rik	FALSE	chr8	57506598	+	1	926	0.00107991	17	583.5	0.0291345	0.00756494
2510009E07Rik	FALSE	chr16	21649277	-	1	464	0.00215517	57	517.5	0.110145	0.00951028
2510009E07Rik	FALSE	chr16	21650400	-	0	129	0	45.5	111.5	0.408072	0.00451843
2510009E07Rik	FALSE	chr16	21676895	-	0	366	0	16.5	352	0.046875	0.00708081
2510009E07Rik	FALSE	chr16	21676925	-	0	316	0	14.5	300.5	0.0482529	0.00782974
2510039O18Rik	TRUE	chr4	147947134	+	15	1888	0.00794492	118	1413	0.0835103	0.00262473
2610507B11Rik	TRUE	chr11	78272046	+	0	31	0	12	32	0.375	0.00840508
2610507B11Rik	TRUE	chr11	78284845	+	0	54	0	24.5	73.5	0.333333	0.00613361
2610507B11Rik	TRUE	chr11	78288970	+	0	430	0	25	625.5	0.039968	0.00624256
2610507B11Rik	TRUE	chr11	78290509	+	3	421	0.00712589	75.5	436.5	0.172967	0.0067898
2700062C07Rik	FALSE	chr18	24477639	+	4	990	0.0040404	24.5	728.5	0.0336307	0.00837769
2700097O09Rik	FALSE	chr12	55048920	-	0	230	0	13	144	0.0902778	0.00747996
2810001G20Rik	FALSE	chr11	64082860	+	0	22	0	10.5	23.5	0.446809	0.0096486
2810006K23Rik	FALSE	chr5	124341184	+	4	28	0.142857	25	36.5	0.684932	0.00975007
2810025M15Rik	TRUE	chr1	157420060	+	15	4202	0.00356973	267.5	2880	0.0928819	0.00338754
2810025M15Rik	TRUE	chr1	157420160	+	22	2980	0.00738255	316	2517.5	0.125521	0.00177249
2900097C17Rik	FALSE	chr2	156388098	-	0	689	0	48.5	580	0.0836207	0.00337105
4833439L19Rik	TRUE	chr13	54551336	-	1	1558	0.000641849	38	1439	0.0264072	0.00976258
4833439L19Rik	TRUE	chr13	54551352	-	1	1632	0.000612745	42.5	1491	0.0285044	0.00369446
4833439L19Rik	TRUE	chr13	54551382	-	7	1676	0.00417661	132.5	1496.5	0.0885399	0.00262965
4833439L19Rik	TRUE	chr13	54551428	-	7	1314	0.00532725	209	1088.5	0.192007	0.00237748
4833439L19Rik	TRUE	chr13	54551432	-	6	1280	0.0046875	105.5	1065.5	0.0990145	0.00242275
4833439L19Rik	TRUE	chr13	54551462	-	11	947	0.0116156	122	752	0.162234	0.00915729
4833439L19Rik	TRUE	chr13	54551555	-	0	204	0	16	150.5	0.106312	0.00623393
4833439L19Rik	TRUE	chr13	54564595	-	1	272	0.00367647	42.5	499	0.0851703	0.00552021
4930430F08Rik	FALSE	chr10	100589094	-	0	69	0	12	56	0.214286	0.00923775
4930502E18Rik	FALSE	chrX	53737791	+	0	105	0	21.5	102.5	0.209756	0.00567152
4930502E18Rik	FALSE	chrX	53737864	+	0	241	0	28.5	237.5	0.12	0.0043749
4930502E18Rik	FALSE	chrX	53737865	+	0	240	0	24	238	0.10084	0.005563
4930502E18Rik	FALSE	chrX	53737939	+	1	234	0.0042735	31	218.5	0.141876	0.00626331
4930591A17Rik	FALSE	chr2	179416819	+	2	255	0.00784314	32	250.5	0.127745	0.00551883
5031439G07Rik	FALSE	chr15	84944185	-	0	363	0	21	409	0.0513447	0.00543506
5031439G07Rik	FALSE	chr15	84944272	-	0	99	0	12	94.5	0.126984	0.00836361
5031439G07Rik	FALSE	chr15	84948055	-	4	583	0.00686106	78	779.5	0.100064	0.00325534
5031439G07Rik	FALSE	chr15	84948113	-	0	912	0	74	1104.5	0.0669986	0.00256154
5031439G07Rik	FALSE	chr15	84948176	-	0	900	0	27.5	1067.5	0.0257611	0.00791472
5031439G07Rik	FALSE	chr15	84948259	-	0	409	0	34	499	0.0681363	0.00466264
5730455P16Rik	TRUE	chr11	80360893	-	1	64	0.015625	20	82	0.243902	0.00877955
6330410L21Rik	FALSE	chr3	129763793	+	0	135	0	23	121.5	0.1893	0.00631417
6820431F20Rik	TRUE	chr8	20270414	-	1	824	0.00121359	55	1079	0.0509731	0.00379119
6820431F20Rik	TRUE	chr8	20270418	-	1	843	0.00118624	80.5	1077	0.0747447	0.00291329
6820431F20Rik	TRUE	chr8	20270962	-	2	501	0.00399202	28	671	0.0417288	0.0080068
8030462N17Rik	TRUE	chr18	77631686	-	0	567	0	21	445	0.047191	0.00730772
9930012K11Rik	FALSE	chr14	70154525	-	0	190	0	19.5	281.5	0.0692718	0.00812731
9930012K11Rik	FALSE	chr14	70154551	-	2	201	0.00995025	45.5	288.5	0.157712	0.00451236
A930005H10Rik	FALSE	chr3	115881696	-	5	1266	0.00394945	90.5	1328.5	0.0681219	0.00373547
AC149090.1	FALSE	JH584304.1	52883	-	7	1070	0.00654206	48.5	957.5	0.0506527	0.00497605
AI413582	FALSE	chr17	27563991	-	2	855	0.00233918	44.5	930	0.0478495	0.00980109
AU018091	TRUE	chr7	3154713	-	1	1428	0.00070028	33.5	1513	0.0221414	0.00486365
AU018091	TRUE	chr7	3154797	-	77	3277	0.0234971	1007.5	3188.5	0.315979	0.00155925
AU018091	TRUE	chr7	3154962	-	0	666	0	17	605	0.0280992	0.00682994
AU020206	TRUE	chr7	75769311	-	1	808	0.00123762	37	532.5	0.0694836	0.00372767
AU020206	TRUE	chr7	75769452	-	0	163	0	15	107.5	0.139535	0.00748586
Aagab	TRUE	chr9	63641711	+	3	865	0.00346821	43.5	813	0.0535055	0.0050156
Aak1	FALSE	chr6	87001379	+	1	142	0.00704225	16.5	135	0.122222	0.00990011
Aamp	TRUE	chr1	74279901	-	3	3351	0.000895255	236.5	3239.5	0.0730051	0.00191931
Aamp	TRUE	chr1	74284519	-	0	561	0	41	747.5	0.0548495	0.00347862
Aar2	FALSE	chr2	156567918	+	0	419	0	15.5	349	0.0444126	0.00652628
Aard	FALSE	chr15	52044908	+	0	228	0	18	236	0.0762712	0.00602436
Aars	TRUE	chr8	111044963	+	0	90	0	13	97	0.134021	0.00809045
Aars	TRUE	chr8	111045665	+	0	101	0	22	118	0.186441	0.00567498
Abcb1a	FALSE	chr5	8748406	+	0	509	0	65	361.5	0.179806	0.0056605
Abcb7	TRUE	chrX	104281877	-	0	187	0	13	184	0.0706522	0.007914
Abcb7	TRUE	chrX	104284210	-	0	151	0	24.5	168	0.145833	0.00598681
Abcb8	FALSE	chr5	24409848	+	0	820	0	59.5	804	0.074005	0.00332423
Abcc1	TRUE	chr16	14472904	+	0	39	0	13.5	46.5	0.290323	0.00849181
Abcc5	TRUE	chr16	20331393	-	9	1583	0.00568541	84	1576	0.0532995	0.00329509
Abce1	TRUE	chr8	79684255	-	0	169	0	44.5	148.5	0.299663	0.00350675
Abce1	TRUE	chr8	79685231	-	0	114	0	15	112	0.133929	0.00995184
Abce1	TRUE	chr8	79690364	-	0	199	0	13	242	0.053719	0.00865653
Abce1	TRUE	chr8	79690369	-	1	225	0.00444444	53	275.5	0.192377	0.00396304
Abce1	TRUE	chr8	79699395	-	0	267	0	28	244.5	0.114519	0.0042033
Abcf1	TRUE	chr17	35956972	-	12	3812	0.00314795	161.5	2900	0.0556897	0.00832149
Abcf1	TRUE	chr17	35961797	-	2	78	0.025641	22.5	83.5	0.269461	0.00825385
Abcf1	TRUE	chr17	35963238	-	1	523	0.00191205	27	758.5	0.0355966	0.00877452
Abcf2	TRUE	chr5	24565522	-	20	3477	0.00575208	312	2608	0.119632	0.00171721
Abcf2	TRUE	chr5	24574378	-	0	70	0	10	65	0.153846	0.00976908
Abcf3	FALSE	chr16	20560584	+	0	963	0	28.5	1120	0.0254464	0.00821897
Abhd11	FALSE	chr5	135012055	+	8	3663	0.002184	140	3348	0.041816	0.00224895
Abhd13	TRUE	chr8	9991230	+	0	56	0	9.5	48.5	0.195876	0.00993938
Abhd14a	FALSE	chr9	106440185	-	1	759	0.00131752	32.5	569.5	0.0570676	0.00539859
Abhd17a	FALSE	chr10	80583834	-	5	2002	0.0024975	74.5	1388.5	0.053655	0.00291667
Abhd17a	FALSE	chr10	80583839	-	3	1963	0.00152827	40	1356	0.0294985	0.00424352
Abhd17a	FALSE	chr10	80583860	-	82	1713	0.0478692	337	1155	0.291775	0.00192393
Abhd17a	FALSE	chr10	80583920	-	1	626	0.00159744	41	361	0.113573	0.0064601
Abhd17b	FALSE	chr19	21685223	+	1	861	0.00116144	62	718	0.086351	0.00344392
Abhd4	FALSE	chr14	54269065	+	2	1433	0.00139567	53	1347.5	0.0393321	0.00348234
Abhd5	FALSE	chr9	122379619	+	2	317	0.00630915	41.5	324	0.128086	0.00552919
Abi1	TRUE	chr2	22940644	-	0	795	0	65	603.5	0.107705	0.00260618
Abi1	TRUE	chr2	22940763	-	2	232	0.00862069	20.5	189.5	0.108179	0.00837879
Abl1	TRUE	chr2	31800252	+	0	151	0	13	212	0.0613208	0.00909526
Ablim1	FALSE	chr19	57033356	-	1	487	0.00205339	36.5	493.5	0.0739615	0.00441837
Ablim1	FALSE	chr19	57033487	-	0	377	0	29.5	343	0.0860058	0.00444732
Ablim1	FALSE	chr19	57033524	-	1	223	0.00448431	42	208.5	0.201439	0.00364616
Ablim1	FALSE	chr19	57034747	-	0	361	0	90	398	0.226131	0.00240262
Abt1	TRUE	chr13	23421618	-	2	438	0.00456621	77	353.5	0.217822	0.00516015
Abt1	TRUE	chr13	23421859	-	1	399	0.00250627	37.5	263.5	0.142315	0.00368988
Abtb1	FALSE	chr6	88836063	-	15	1307	0.0114767	263.5	1374.5	0.191706	0.00693315
Acaa2	FALSE	chr18	74806053	+	1	1906	0.000524659	44	1501	0.0293138	0.00345989
Acad10	FALSE	chr5	121621138	-	2	102	0.0196078	29.5	119	0.247899	0.0071192
Acad11	FALSE	chr9	104127403	+	1	281	0.00355872	52.5	190.5	0.275591	0.00329373
Acad9	TRUE	chr3	36076015	+	0	65	0	32	75	0.426667	0.00640054
Acad9	TRUE	chr3	36091799	+	0	614	0	74.5	657.5	0.113308	0.00758536
Acadm	TRUE	chr3	153925755	-	0	610	0	26	582	0.0446735	0.00499842
Acadm	TRUE	chr3	153939086	-	2	1541	0.00129786	109	1471	0.0740993	0.00250367
Acadm	TRUE	chr3	153939139	-	4	714	0.00560224	124	677	0.183161	0.00226349
Acat1	FALSE	chr9	53582466	-	1	572	0.00174825	56.5	323.5	0.174652	0.00297744
Acat1	FALSE	chr9	53582477	-	1	624	0.00160256	31.5	359.5	0.0876217	0.00437215
Acat2	TRUE	chr17	12943123	-	11	2681	0.00410295	712.5	2637	0.270193	0.00188597
Acat2	TRUE	chr17	12943166	-	3	3336	0.000899281	265.5	3040	0.0873355	0.00162319
Acat2	TRUE	chr17	12943169	-	8	3440	0.00232558	884	3076	0.287386	0.00155925
Acat2	TRUE	chr17	12943237	-	5	2296	0.0021777	155	1751.5	0.0884956	0.0018629
Acat2	TRUE	chr17	12943246	-	25	1953	0.0128008	147.5	1472.5	0.10017	0.00230511
Acbd3	TRUE	chr1	180726325	+	0	258	0	25.5	276	0.0923913	0.00457946
Acbd3	TRUE	chr1	180733250	+	0	1030	0	30.5	922.5	0.0330623	0.00624075
Acbd5	TRUE	chr2	23094325	+	0	89	0	18.5	107	0.172897	0.00595919
Acbd6	TRUE	chr1	155601525	+	2	93	0.0215054	49.5	99	0.5	0.00356611
Acbd6	TRUE	chr1	155687137	+	1	834	0.00119904	24.5	718	0.0341226	0.00589874
Acd	FALSE	chr8	105698239	-	0	613	0	15.5	541	0.0286506	0.0066586
Acd	FALSE	chr8	105698267	-	1	830	0.00120482	87.5	688.5	0.127088	0.00239713
Acd	FALSE	chr8	105698415	-	39	828	0.0471014	159	643	0.247278	0.00264372
Acin1	TRUE	chr14	54662210	-	0	309	0	14.5	267.5	0.0542056	0.00684173
Acin1	TRUE	chr14	54665467	-	5	410	0.0121951	158	536.5	0.294501	0.00240733
Acin1	TRUE	chr14	54665471	-	0	402	0	52	521	0.0998081	0.00312403
Acin1	TRUE	chr14	54679266	-	0	497	0	13	476.5	0.0272823	0.00893473
Acly	TRUE	chr11	100477272	-	2	644	0.00310559	21	547	0.0383912	0.0091195
Acly	TRUE	chr11	100477320	-	1	659	0.00151745	47.5	614.5	0.0772986	0.0038143
Acly	TRUE	chr11	100478085	-	1	456	0.00219298	17.5	449	0.0389755	0.00933768
Acly	TRUE	chr11	100479208	-	1	197	0.00507614	24	162	0.148148	0.00919293
Aco1	FALSE	chr4	40198276	+	1	642	0.00155763	19	365	0.0520548	0.007003
Acot9	TRUE	chrX	155281650	+	2	130	0.0153846	31.5	117.5	0.268085	0.00586389
Acot9	TRUE	chrX	155282107	+	0	192	0	11	179	0.0614525	0.00936561
Acox1	FALSE	chr11	116171966	-	1	443	0.00225734	32.5	498.5	0.0651956	0.00549512
Acox3	FALSE	chr5	35613547	+	3	302	0.00993378	51.5	353	0.145892	0.00622196
Acp1	FALSE	chr12	30895316	-	1	724	0.00138122	42.5	740	0.0574324	0.00386039
Acp1	FALSE	chr12	30895389	-	0	190	0	48	285.5	0.168126	0.00338815
Acp1	FALSE	chr12	30895853	-	19	4107	0.00462625	152	2826.5	0.0537768	0.00246629
Acsl3	TRUE	chr1	78694227	+	0	391	0	15	381.5	0.0393185	0.00763242
Acsl3	TRUE	chr1	78707582	+	1	165	0.00606061	16.5	84.5	0.195266	0.00967594
Acsm4	FALSE	chr7	119714407	+	1	239	0.0041841	37.5	157.5	0.238095	0.00406051
Actb	TRUE	chr5	142904398	-	1	1143	0.000874891	64	638	0.100313	0.00322929
Actg1	TRUE	chr11	120345761	-	47	62130	0.000756478	1605	69668	0.0230378	0.00196846
Actg1	TRUE	chr11	120346030	-	2	8108	0.00024667	227	5059.5	0.0448661	0.00172869
Actg1	TRUE	chr11	120346343	-	6	2824	0.00212465	269	5565.5	0.0483335	0.00596353
Actg1	TRUE	chr11	120346661	-	1	1185	0.000843882	41.5	1961.5	0.0211573	0.00512521
Actn1	TRUE	chr12	80168190	-	2	1655	0.00120846	95.5	1399.5	0.0682387	0.00235649
Actn3	FALSE	chr19	4861299	-	0	153	0	15.5	187	0.0828877	0.00722937
Actn3	FALSE	chr19	4861374	-	0	203	0	14	234.5	0.0597015	0.00787404
Actn4	TRUE	chr7	28893874	-	5	4757	0.00105108	194.5	4339	0.044826	0.00177249
Actn4	TRUE	chr7	28893897	-	3	3639	0.000824402	83	3324	0.0249699	0.00257273
Actn4	TRUE	chr7	28894002	-	21	564	0.037234	197	483.5	0.407446	0.00221288
Actn4	TRUE	chr7	28897856	-	0	65	0	14	111.5	0.125561	0.00959647
Actn4	TRUE	chr7	28916161	-	0	87	0	14.5	82.5	0.175758	0.00802712
Actr10	TRUE	chr12	70961933	+	1	2075	0.000481928	37	1344	0.0275298	0.00400932
Actr1a	TRUE	chr19	46376946	-	4	2722	0.00146951	112	3107.5	0.0360418	0.00235206
Actr1a	TRUE	chr19	46376949	-	3	2765	0.00108499	79	3154	0.0250476	0.00304128
Actr1a	TRUE	chr19	46376965	-	2	2867	0.000697593	151.5	3230.5	0.0468968	0.00222729
Actr1b	TRUE	chr1	36698260	-	3	1228	0.002443	84	1401	0.0599572	0.00291329
Actr1b	TRUE	chr1	36698273	-	3	1249	0.00240192	146.5	1390.5	0.105358	0.00223376
Actr1b	TRUE	chr1	36698280	-	1	1252	0.000798722	30.5	1385.5	0.0220137	0.00544641
Actr1b	TRUE	chr1	36699374	-	7	1659	0.00421941	41	1106	0.0370705	0.00518175
Actr1b	TRUE	chr1	36699379	-	1	1646	0.000607533	45.5	1096.5	0.0414957	0.00508591
Actr1b	TRUE	chr1	36699380	-	1	1643	0.000608643	179.5	1093.5	0.164152	0.00241594
Actr1b	TRUE	chr1	36699405	-	1	1465	0.000682594	20	939	0.0212993	0.00663244
Actr1b	TRUE	chr1	36699552	-	0	180	0	12.5	113	0.110619	0.00717767
Actr2	TRUE	chr11	20062765	-	8	7110	0.00112518	86.5	3086.5	0.0280253	0.00238807
Actr2	TRUE	chr11	20062850	-	16	3613	0.00442845	236.5	1633	0.144825	0.00240262
Actr2	TRUE	chr11	20062921	-	1	1202	0.000831947	26	697	0.0373027	0.00486987
Actr2	TRUE	chr11	20063684	-	2	461	0.0043384	33	244.5	0.134969	0.0045304
Actr2	TRUE	chr11	20072464	-	0	2001	0	134	2056.5	0.0651593	0.00225963
Actr3	TRUE	chr1	125393661	-	2	305	0.00655738	40.5	281.5	0.143872	0.00551883
Actr3	TRUE	chr1	125393702	-	0	656	0	23.5	634.5	0.037037	0.0064939
Actr3	TRUE	chr1	125394053	-	0	447	0	83	537.5	0.154419	0.00338097
Actr3b	FALSE	chr5	25850589	+	1	829	0.00120627	115.5	1098.5	0.105143	0.00225596
Actr3b	FALSE	chr5	25850618	+	0	622	0	65.5	861.5	0.0760302	0.00309295
Actr6	FALSE	chr10	89728166	-	1	938	0.0010661	22.5	655.5	0.0343249	0.00661403
Acvr2b	TRUE	chr9	119433319	+	1	850	0.00117647	157	869	0.180667	0.00387627
Acvr2b	TRUE	chr9	119433444	+	8	576	0.0138889	105	713.5	0.147162	0.00291329
Acy1	FALSE	chr9	106433110	-	0	1020	0	20.5	798.5	0.0256731	0.00532032
Adam10	TRUE	chr9	70754164	+	0	230	0	23	272.5	0.0844037	0.00549336
Adam10	TRUE	chr9	70754198	+	0	357	0	82	456	0.179825	0.00241594
Adam10	TRUE	chr9	70754239	+	0	439	0	50.5	626	0.0806709	0.00323149
Adam10	TRUE	chr9	70754273	+	0	441	0	96	671.5	0.142964	0.00230815
Adam8	FALSE	chr7	139979041	-	1	80	0.0125	24	150.5	0.159468	0.00985564
Adap1	FALSE	chr5	139271970	-	2	2063	0.000969462	45.5	1773	0.0256627	0.00751423
Adap1	FALSE	chr5	139272084	-	0	1922	0	57.5	1583	0.0363234	0.00271834
Adap2	FALSE	chr11	80178781	+	10	254	0.0393701	85.5	325.5	0.262673	0.00354665
Adarb1	FALSE	chr10	77294790	-	60	50359	0.00119144	482	8369.5	0.0575901	0.00162319
Adarb1	FALSE	chr10	77312382	-	1	1932	0.000517598	20.5	314.5	0.0651828	0.00492108
Adarb1	FALSE	chr10	77313423	-	27	15528	0.00173879	424	3864.5	0.109717	0.00329095
Adarb1	FALSE	chr10	77313525	-	46	44704	0.00102899	515	10584.5	0.0486561	0.00572644
Add1	FALSE	chr5	34610532	+	0	120	0	29	147.5	0.19661	0.00424803
Add1	FALSE	chr5	34632214	+	22	2477	0.00888171	431	2093.5	0.205875	0.00492277
Add3	FALSE	chr19	53245134	+	1	337	0.00296736	53	254.5	0.208251	0.00352232
Adh5	TRUE	chr3	138451000	+	0	572	0	30	650.5	0.0461184	0.00414047
Adh5	TRUE	chr3	138451086	+	2	778	0.00257069	27.5	815	0.0337423	0.00730012
Adh5	TRUE	chr3	138453759	+	1	2294	0.00043592	147.5	2712	0.0543879	0.00625079
Adh5	TRUE	chr3	138453768	+	4	2424	0.00165017	86.5	2875	0.030087	0.00696046
Adh5	TRUE	chr3	138455158	+	15	19550	0.000767263	860.5	17261.5	0.0498508	0.0018629
Adh5	TRUE	chr3	138455175	+	25	19756	0.00126544	578.5	17479	0.0330969	0.00155925
Adipor1	TRUE	chr1	134431540	+	1	463	0.00215983	41.5	378.5	0.109643	0.00372477
Adipor1	TRUE	chr1	134431756	+	52	742	0.0700809	324	934.5	0.346709	0.00250852
Adipor1	TRUE	chr1	134431809	+	4	898	0.00445434	40	1186.5	0.0337126	0.00661593
Adipor1	TRUE	chr1	134431827	+	2	907	0.00220507	69	1229.5	0.0561204	0.00451687
Adipor1	TRUE	chr1	134431889	+	2	636	0.00314465	72.5	866.5	0.0836699	0.00346949
Adnp2	FALSE	chr18	80127254	-	0	497	0	66.5	350.5	0.189729	0.002591
Adrb3	FALSE	chr8	27226259	-	0	148	0	13	200.5	0.0648379	0.00916587
Adrm1	TRUE	chr2	180176093	+	4	5672	0.000705219	152.5	5121	0.0297793	0.00215675
Adsl	TRUE	chr15	80968747	+	2	200	0.01	25	150	0.166667	0.00841507
Adsl	TRUE	chr15	80968757	+	2	251	0.00796813	28	200	0.14	0.00953567
Adss	TRUE	chr1	177763316	-	4	1999	0.002001	22.5	986.5	0.0228079	0.00736218
Adss	TRUE	chr1	177763795	-	4	2023	0.00197726	37	1635.5	0.0226231	0.00522487
Adss	TRUE	chr1	177784908	-	0	1776	0	57	2111	0.0270014	0.00327209
Adss	TRUE	chr1	177796266	-	1	800	0.00125	52	818.5	0.0635308	0.00327868
Aebp2	TRUE	chr6	140677890	+	0	24	0	17	70.5	0.241135	0.00980423
Aen	TRUE	chr7	78907765	+	0	98	0	28	119	0.235294	0.00430587
Aen	TRUE	chr7	78908188	+	5	5566	0.000898311	183.5	5903	0.0310859	0.00210189
Aen	TRUE	chr7	78908202	+	4	5980	0.000668896	147	6392.5	0.0229957	0.00235924
Aen	TRUE	chr7	78908205	+	6	6018	0.000997009	198	6447.5	0.0307096	0.00182231
Aen	TRUE	chr7	78908255	+	7	6230	0.0011236	386	6984.5	0.0552652	0.00155925
Aen	TRUE	chr7	78908265	+	12	6058	0.00198085	410.5	6853.5	0.0598964	0.00162319
Aen	TRUE	chr7	78908337	+	0	2256	0	148.5	2845	0.0521968	0.0028617
Aen	TRUE	chr7	78908340	+	3	1951	0.00153767	314	2497	0.125751	0.0016844
Aen	TRUE	chr7	78911109	+	0	355	0	26	421	0.0617577	0.00494233
Afdn	TRUE	chr17	13804061	+	0	786	0	70	625	0.112	0.00286411
Afdn	TRUE	chr17	13807278	+	0	754	0	31	602	0.051495	0.00410114
Aff1	TRUE	chr5	103851057	+	0	228	0	22.5	219	0.10274	0.00608374
Aff1	TRUE	chr5	103855149	+	1	574	0.00174216	50.5	452	0.111726	0.00583936
Aff4	TRUE	chr11	53400244	+	0	176	0	13	233.5	0.0556745	0.00900149
Aff4	TRUE	chr11	53406585	+	3	243	0.0123457	29.5	300	0.0983333	0.00850124
Aff4	TRUE	chr11	53416596	+	0	68	0	26	96	0.270833	0.0056031
Aff4	TRUE	chr11	53420979	+	2	551	0.00362976	38	300.5	0.126456	0.00521877
Afg3l2	TRUE	chr18	67405493	-	1	105	0.00952381	41.5	129.5	0.320463	0.00800813
Afg3l2	TRUE	chr18	67407282	-	5	115	0.0434783	49.5	137	0.361314	0.00772381
Afg3l2	TRUE	chr18	67407285	-	0	115	0	18	135.5	0.132841	0.00877122
Aga	FALSE	chr8	53521095	+	1	337	0.00296736	98	309	0.317152	0.00312354
Agap1	TRUE	chr1	89889512	+	0	626	0	24.5	755	0.0324503	0.00751093
Agap3	FALSE	chr5	24501810	+	9	854	0.0105386	147	964.5	0.152411	0.00225229
Agfg1	TRUE	chr1	82839766	+	1	233	0.00429184	26	219	0.118721	0.00729375
Agfg1	TRUE	chr1	82839805	+	0	388	0	35.5	371.5	0.0955585	0.00446757
Agfg1	TRUE	chr1	82895307	+	1	208	0.00480769	31	154.5	0.200647	0.00525511
Agfg1	TRUE	chr1	82895870	+	0	71	0	9	37.5	0.24	0.00994841
Aggf1	TRUE	chr13	95354016	-	0	134	0	35.5	135.5	0.261993	0.00469551
Aggf1	TRUE	chr13	95358751	-	0	466	0	86	487.5	0.17641	0.00240733
Aggf1	TRUE	chr13	95364988	-	0	52	0	20.5	62.5	0.328	0.00539675
Aggf1	TRUE	chr13	95369452	-	0	695	0	21	556.5	0.0377358	0.00501993
Aggf1	TRUE	chr13	95369467	-	3	603	0.00497512	87	470.5	0.18491	0.00237247
Aggf1	TRUE	chr13	95369535	-	2	244	0.00819672	34	179.5	0.189415	0.00483433
Agl	FALSE	chr3	116754901	-	0	81	0	34	106.5	0.319249	0.00881779
Ago2	TRUE	chr15	73106420	-	1	661	0.00151286	34	489.5	0.0694586	0.0042377
Ago2	TRUE	chr15	73125225	-	0	216	0	13.5	309.5	0.0436187	0.00982547
Ago2	TRUE	chr15	73126517	-	0	95	0	32.5	132	0.246212	0.00775285
Agpat3	FALSE	chr10	78270002	-	0	61	0	11.5	47.5	0.242105	0.00829192
Agpat3	FALSE	chr10	78273750	-	1	1097	0.000911577	27	1364	0.0197947	0.00769376
Agpat3	FALSE	chr10	78274073	-	5	1166	0.00428817	208.5	1369	0.152301	0.00243173
Agpat4	TRUE	chr17	12219484	+	2	730	0.00273973	128.5	1024.5	0.125427	0.00230511
Agpat4	TRUE	chr17	12219495	+	1	736	0.0013587	54.5	1052	0.0518061	0.00351299
Agpat4	TRUE	chr17	12219503	+	8	761	0.0105125	180	1076	0.167286	0.0071174
Agpat4	TRUE	chr17	12219508	+	1	764	0.0013089	62	1072.5	0.0578089	0.00359599
Agpat5	TRUE	chr8	18846526	+	0	196	0	13.5	198	0.0681818	0.00778236
Agpat5	TRUE	chr8	18881747	+	0	440	0	123	366.5	0.335607	0.00256638
Agpat5	TRUE	chr8	18881811	+	0	680	0	63.5	515.5	0.123181	0.00525511
Agpat5	TRUE	chr8	18881892	+	3	1129	0.00265722	42	1048	0.0400763	0.00593738
Agps	TRUE	chr2	75929369	+	0	789	0	114.5	764.5	0.149771	0.00353488
Agps	TRUE	chr2	75929377	+	1	913	0.00109529	28.5	869.5	0.0327775	0.00533064
Agtrap	TRUE	chr4	148077100	-	3	199	0.0150754	55.5	260.5	0.213052	0.00472104
Agtrap	TRUE	chr4	148077639	-	2	480	0.00416667	54	478	0.112971	0.00707204
Ahcy	TRUE	chr2	155059484	-	2	540	0.0037037	47.5	508	0.0935039	0.00529159
Ahcyl1	FALSE	chr3	107663327	-	1	901	0.00110988	109	884.5	0.123233	0.00273663
Ahnak2	FALSE	chr12	112772365	-	0	272	0	37.5	614.5	0.0610252	0.0045185
Ahnak	TRUE	chr19	9017671	+	0	199	0	40	281.5	0.142096	0.00795212
Ahnak	TRUE	chr19	9018980	+	0	686	0	157.5	1002.5	0.157107	0.00189336
Ahsa1	TRUE	chr12	87273484	+	0	186	0	19.5	129.5	0.150579	0.0059546
Ahsa1	TRUE	chr12	87273655	+	2	1453	0.00137646	38.5	1008.5	0.0381755	0.00785304
Ahsa2	TRUE	chr11	23493299	-	2	77	0.025974	75	98	0.765306	0.0029206
Aida	TRUE	chr1	183297547	+	0	343	0	24	392.5	0.0611465	0.00604053
Aida	TRUE	chr1	183323360	+	2	783	0.00255428	31.5	620.5	0.0507655	0.00582854
Aif1l	FALSE	chr2	31971626	+	0	164	0	16.5	206	0.0800971	0.00738101
Aifm2	FALSE	chr10	61727741	+	0	149	0	28	131.5	0.212928	0.00595264
Aig1	FALSE	chr10	13647193	-	0	295	0	91.5	476.5	0.192025	0.00473695
Aig1	FALSE	chr10	13647251	-	0	180	0	32.5	255	0.127451	0.00416369
Aim2	FALSE	chr1	173461933	+	0	185	0	14	133	0.105263	0.00837339
Aim2	FALSE	chr1	173464987	+	1	989	0.00101112	108	1154.5	0.093547	0.00226349
Aimp1	TRUE	chr3	132667530	-	0	439	0	30.5	318	0.0959119	0.00464302
Aimp1	TRUE	chr3	132672092	-	0	200	0	17.5	157.5	0.111111	0.00745134
Aimp1	TRUE	chr3	132677115	-	6	2937	0.0020429	166.5	2574	0.0646853	0.00276049
Aip	FALSE	chr19	4114702	-	3	1399	0.00214439	57.5	1191	0.0482788	0.00533948
Aip	FALSE	chr19	4114715	-	18	1152	0.015625	203	950.5	0.213572	0.00189907
Ak1	FALSE	chr2	32634666	+	0	98	0	26	79.5	0.327044	0.00463603
Ak1	FALSE	chr2	32634678	+	0	106	0	14.5	97	0.149485	0.00694405
Ak1	FALSE	chr2	32634679	+	0	108	0	12.5	97.5	0.128205	0.00831107
Ak1	FALSE	chr2	32634689	+	0	122	0	18.5	111.5	0.165919	0.00612566
Ak1	FALSE	chr2	32634722	+	0	274	0	12	235.5	0.0509554	0.00822832
Ak1	FALSE	chr2	32634824	+	10	1556	0.00642674	303.5	1577	0.192454	0.00162319
Ak1	FALSE	chr2	32634894	+	5	2393	0.00208943	186	2300.5	0.080852	0.00186667
Ak2	TRUE	chr4	128993354	+	0	243	0	41	334.5	0.122571	0.0042377
Ak2	TRUE	chr4	129008058	+	1	305	0.00327869	41	195	0.210256	0.00429924
Ak2	TRUE	chr4	129008071	+	1	368	0.00271739	16.5	216.5	0.0762125	0.00762718
Ak2	TRUE	chr4	129011342	+	10	7065	0.00141543	489.5	6863	0.0713245	0.00155925
Ak2	TRUE	chr4	129011349	+	17	7226	0.00235262	312.5	7019.5	0.0445188	0.00253338
Ak2	TRUE	chr4	129011470	+	7	4705	0.00148778	141.5	4571	0.030956	0.00219395
Ak4	TRUE	chr4	101464287	+	14	603	0.0232172	122.5	502.5	0.243781	0.00415892
Ak4	TRUE	chr4	101465706	+	0	332	0	24	508.5	0.0471976	0.00990434
Ak4	TRUE	chr4	101466227	+	1	170	0.00588235	44.5	158.5	0.280757	0.00371805
Ak4	TRUE	chr4	101466729	+	0	1542	0	34	1387	0.0245133	0.00397619
Ak4	TRUE	chr4	101466774	+	2	2333	0.000857265	45.5	2001	0.0227386	0.00398093
Ak7	FALSE	chr12	105768573	+	0	274	0	33	318.5	0.103611	0.00784413
Ak7	FALSE	chr12	105781730	+	0	239	0	35.5	278.5	0.127469	0.00482396
Ak7	FALSE	chr12	105782250	+	4	603	0.0066335	103	534	0.192884	0.00664506
Ak8	FALSE	chr2	28812935	+	1	288	0.00347222	52.5	320	0.164062	0.00631278
Ak8	FALSE	chr2	28813075	+	0	358	0	27	440.5	0.061294	0.0046982
Akap12	TRUE	chr10	4266614	+	3	1493	0.00200938	69.5	1551.5	0.0447954	0.00310229
Akap12	TRUE	chr10	4354420	+	0	308	0	55.5	314	0.176752	0.00301906
Akap12	TRUE	chr10	4358670	+	1	252	0.00396825	19.5	186.5	0.104558	0.00928348
Akap12	TRUE	chr10	4359285	+	10	6690	0.00149477	201.5	5387	0.0374049	0.00212119
Akap1	TRUE	chr11	88845587	-	0	33	0	16	43.5	0.367816	0.0074656
Akap7	FALSE	chr10	25169311	-	1	131	0.00763359	30	122.5	0.244898	0.00537567
Akap8	TRUE	chr17	32305102	-	6	1716	0.0034965	163.5	1281.5	0.127585	0.00286023
Akap8	TRUE	chr17	32305308	-	1	1205	0.000829876	24.5	899	0.0272525	0.00741841
Akap8l	TRUE	chr17	32321559	-	2	2193	0.000911993	56.5	2680.5	0.0210782	0.00357205
Akap8l	TRUE	chr17	32321681	-	1	592	0.00168919	34.5	661	0.0521936	0.00684946
Akap8l	TRUE	chr17	32335978	-	2	323	0.00619195	74	498.5	0.148445	0.00308777
Akap9	TRUE	chr5	4032769	+	0	234	0	20.5	234.5	0.08742	0.00710756
Akap9	TRUE	chr5	4038685	+	0	141	0	18.5	122.5	0.15102	0.00634655
Akap9	TRUE	chr5	4046761	+	2	81	0.0246914	31	68	0.455882	0.00551883
Akirin1	TRUE	chr4	123735568	-	0	1302	0	32.5	737	0.0440977	0.00414813
Akirin1	TRUE	chr4	123736585	-	1	823	0.00121507	25	875.5	0.0285551	0.00649973
Akirin2	TRUE	chr4	34566429	+	13	1608	0.00808458	382.5	1387	0.275775	0.00294532
Akr1a1	TRUE	chr4	116636524	-	0	1860	0	69	2137	0.0322883	0.0029294
Akr1a1	TRUE	chr4	116636563	-	14	5038	0.00277888	1059	5308.5	0.199491	0.00155925
Akr1a1	TRUE	chr4	116636564	-	2	5102	0.000392003	391.5	5388	0.0726615	0.00249688
Akr1a1	TRUE	chr4	116637983	-	9	4890	0.00184049	446	3876	0.115067	0.00182969
Akr1a1	TRUE	chr4	116638030	-	1	2574	0.0003885	44	1859	0.0236686	0.00341714
Akr1a1	TRUE	chr4	116638032	-	10	2487	0.00402091	46.5	1806.5	0.0257404	0.00537244
Akr1a1	TRUE	chr4	116638973	-	1	1493	0.000669792	44	1051.5	0.041845	0.00338815
Akr1a1	TRUE	chr4	116639002	-	0	974	0	20	717	0.027894	0.00569934
Akr1a1	TRUE	chr4	116639023	-	2	621	0.00322061	81	516	0.156977	0.00257495
Akr1cl	FALSE	chr1	65013245	-	0	440	0	86	511	0.168297	0.0034622
Akr7a5	FALSE	chr4	139318240	+	1	2471	0.000404694	64.5	1900	0.0339474	0.00339339
Akr7a5	FALSE	chr4	139318243	+	15	2486	0.00603379	207.5	1907.5	0.108781	0.00178486
Akr7a5	FALSE	chr4	139318252	+	18	2559	0.007034	239	1948	0.12269	0.00173649
Akt2	FALSE	chr7	27638119	+	0	217	0	14	213	0.0657277	0.00792461
Alad	TRUE	chr4	62510209	-	0	1348	0	83	1118.5	0.0742065	0.00228933
Alad	TRUE	chr4	62510528	-	4	726	0.00550964	53	599	0.0884808	0.00441036
Alad	TRUE	chr4	62510584	-	5	257	0.0194553	78.5	190	0.413158	0.00361199
Alad	TRUE	chr4	62510587	-	13	243	0.0534979	98.5	182	0.541209	0.00249801
Aldh16a1	FALSE	chr7	45142004	-	3	2077	0.00144439	147	2061	0.0713246	0.00209806
Aldh16a1	FALSE	chr7	45142062	-	1	1273	0.000785546	108.5	1267.5	0.0856016	0.00633468
Aldh16a1	FALSE	chr7	45142068	-	5	1243	0.00402253	247	1203.5	0.205235	0.00290198
Aldh16a1	FALSE	chr7	45142796	-	3	683	0.00439239	73	667	0.109445	0.00398806
Aldh16a1	FALSE	chr7	45142807	-	0	551	0	48	507	0.0946746	0.00376292
Aldh2	TRUE	chr5	121570627	-	0	809	0	28	895	0.0312849	0.00473574
Aldh2	TRUE	chr5	121572818	-	0	273	0	21.5	268	0.0802239	0.00875349
Aldh3b1	FALSE	chr19	3913733	-	1	36	0.0277778	34.5	70.5	0.489362	0.00623175
Aldh7a1	TRUE	chr18	56528314	-	1	717	0.0013947	19.5	688.5	0.0283224	0.00934797
Aldh9a1	TRUE	chr1	167368021	+	0	513	0	20	608	0.0328947	0.00577935
Aldh9a1	TRUE	chr1	167368031	+	0	457	0	17	532	0.0319549	0.00955838
Aldoa	TRUE	chr7	126795510	-	16	24281	0.000658951	500.5	18393	0.0272114	0.0027689
Aldoa	TRUE	chr7	126795643	-	7	11396	0.000614251	185	8390	0.0220501	0.00191239
Aldoa	TRUE	chr7	126795647	-	26	10764	0.00241546	470	7819.5	0.0601061	0.00191931
Aldoa	TRUE	chr7	126795653	-	12	9509	0.00126196	353	6793.5	0.0519614	0.00367175
Aldoa	TRUE	chr7	126795662	-	75	7779	0.00964134	151.5	5501	0.0275404	0.0043702
Aldoa	TRUE	chr7	126796105	-	0	368	0	17.5	296	0.0591216	0.00664506
Aldoa	TRUE	chr7	126797339	-	0	424	0	47	299	0.157191	0.00325534
Aldoa	TRUE	chr7	126797369	-	0	471	0	22.5	305.5	0.0736498	0.00577953
Aldoa	TRUE	chr7	126797485	-	7	372	0.0188172	78.5	261	0.300766	0.00262655
Alg10b	TRUE	chr15	90230243	+	2	86	0.0232558	21	85.5	0.245614	0.00933768
Alg10b	TRUE	chr15	90230372	+	0	273	0	26.5	322.5	0.0821705	0.00465879
Alg13	TRUE	chrX	144339748	+	0	142	0	24	121	0.198347	0.00532032
Alg13	TRUE	chrX	144373949	+	5	2249	0.00222321	51	1852.5	0.0275304	0.00462471
Alkbh5	TRUE	chr11	60555241	+	6	1746	0.00343643	64.5	1932	0.0333851	0.00517999
Alkbh5	TRUE	chr11	60555688	+	2	1030	0.00194175	87	779.5	0.11161	0.00239961
Alkbh6	FALSE	chr7	30310830	+	0	63	0	13.5	56	0.241071	0.00721045
Alkbh6	FALSE	chr7	30314222	+	1	891	0.00112233	40	633.5	0.0631413	0.00373354
Alkbh8	FALSE	chr9	3343057	+	1	114	0.00877193	46	122.5	0.37551	0.0038879
Alpl	TRUE	chr4	137741829	-	16	2361	0.00677679	143	1444.5	0.0989962	0.00262473
Alpl	TRUE	chr4	137741875	-	6	3305	0.00181543	123	2123	0.0579369	0.00205572
Ambra1	FALSE	chr2	91918577	+	1	276	0.00362319	37	166	0.222892	0.00360461
Amhr2	FALSE	chr15	102454443	+	0	305	0	24	536.5	0.0447344	0.00578722
Amhr2	FALSE	chr15	102454456	+	0	325	0	35	566	0.0618375	0.00433588
Ammecr1	TRUE	chrX	142853471	-	0	78	0	18	132.5	0.135849	0.00709345
Amotl1	FALSE	chr9	14543657	-	1	368	0.00271739	38	361	0.105263	0.00481893
Amotl1	FALSE	chr9	14545099	-	1	332	0.00301205	26.5	273.5	0.0968921	0.00774511
Ampd1	FALSE	chr3	103099561	+	0	40	0	13.5	65.5	0.206107	0.0091309
Ampd2	FALSE	chr3	108074230	-	0	1160	0	46	1051.5	0.043747	0.00323972
Ampd3	FALSE	chr7	110777927	+	0	84	0	18	172.5	0.104348	0.0075927
Ampd3	FALSE	chr7	110777985	+	0	41	0	20	102	0.196078	0.00765871
Amph	FALSE	chr13	19150633	+	0	266	0	15	242	0.0619835	0.00708081
Amph	FALSE	chr13	19150635	+	3	271	0.0110701	33	245.5	0.13442	0.00635244
Amph	FALSE	chr13	19150653	+	4	392	0.0102041	49.5	321	0.154206	0.00508456
Amph	FALSE	chr13	19150669	+	12	473	0.02537	99	392.5	0.252229	0.00300778
Amph	FALSE	chr13	19150695	+	1	610	0.00163934	41.5	510.5	0.0812928	0.0042025
Amph	FALSE	chr13	19150698	+	0	623	0	91.5	524	0.174618	0.0026443
Amph	FALSE	chr13	19150747	+	1	903	0.00110742	21	771	0.0272374	0.00811715
Amt	TRUE	chr9	108301542	+	0	56	0	12.5	48	0.260417	0.00919699
Amt	TRUE	chr9	108302039	+	5	1754	0.00285063	35.5	1475	0.0240678	0.00769009
Amt	TRUE	chr9	108302132	+	1	3775	0.000264901	91.5	3131.5	0.0292192	0.00335168
Anapc10	FALSE	chr8	79719731	+	1	258	0.00387597	66	485.5	0.135942	0.00998537
Anapc11	TRUE	chr11	120605567	+	17	10647	0.00159669	2204	9407.5	0.234281	0.00155925
Anapc11	TRUE	chr11	120605601	+	14	10003	0.00139958	190.5	8966.5	0.0212457	0.00190348
Anapc11	TRUE	chr11	120605604	+	113	9899	0.0114153	591	8886.5	0.0665054	0.00162319
Anapc16	FALSE	chr10	59987648	-	0	164	0	18.5	116	0.159483	0.00559025
Anapc1	TRUE	chr2	128610954	-	1	217	0.0046083	18.5	142.5	0.129825	0.00693315
Anapc4	TRUE	chr5	52835773	+	0	256	0	17	322.5	0.0527132	0.007851
Anapc4	TRUE	chr5	52835782	+	0	289	0	20	346.5	0.0577201	0.00696777
Anapc5	TRUE	chr5	122787976	-	2	3612	0.00055371	110	2697.5	0.0407785	0.00544864
Anapc5	TRUE	chr5	122788378	-	3	386	0.00777202	35.5	251	0.141434	0.0071749
Anapc5	TRUE	chr5	122794433	-	0	210	0	37.5	259	0.144788	0.00593738
Anapc5	TRUE	chr5	122817920	-	1	400	0.0025	39.5	426.5	0.0926143	0.00429924
Anapc5	TRUE	chr5	122818945	-	4	994	0.00402414	115.5	1034.5	0.111648	0.00252344
Anapc5	TRUE	chr5	122818958	-	2	1003	0.00199402	69	1029	0.0670554	0.00300642
Anapc7	TRUE	chr5	122440281	+	0	82	0	17	82	0.207317	0.00676042
Anapc7	TRUE	chr5	122441387	+	0	69	0	32.5	80	0.40625	0.00411949
Anapc7	TRUE	chr5	122443994	+	1	189	0.005291	40	269.5	0.148423	0.00448526
Anapc7	TRUE	chr5	122444101	+	1	426	0.00234742	28	500.5	0.0559441	0.00689242
Anapc7	TRUE	chr5	122444118	+	14	552	0.0253623	85.5	613.5	0.139364	0.00476615
Anapc7	TRUE	chr5	122444267	+	0	2487	0	110.5	2842.5	0.0388742	0.00222729
Angel2	FALSE	chr1	190945545	+	0	471	0	16.5	457	0.036105	0.00641987
Angel2	FALSE	chr1	190945550	+	0	495	0	23	475.5	0.0483701	0.0074936
Ankfy1	TRUE	chr11	72770995	+	3	578	0.00519031	30.5	456.5	0.0668127	0.00931844
Ankhd1	TRUE	chr18	36624524	+	3	170	0.0176471	48.5	148	0.327703	0.00374104
Ankhd1	TRUE	chr18	36640359	+	0	1531	0	68	1721.5	0.0395004	0.00478424
Ankhd1	TRUE	chr18	36644271	+	5	862	0.00580046	174.5	980	0.178061	0.00803601
Ankib1	TRUE	chr5	3690717	-	2	252	0.00793651	19	222.5	0.0853933	0.00987856
Ankle2	TRUE	chr5	110255672	+	0	153	0	10.5	99.5	0.105528	0.00837522
Ankle2	TRUE	chr5	110255744	+	0	350	0	10.5	283.5	0.037037	0.00964655
Ankra2	FALSE	chr13	98263294	+	0	368	0	31.5	433	0.0727483	0.00402352
Ankrd12	FALSE	chr17	65987257	-	0	159	0	14.5	202	0.0717822	0.00860873
Ankrd13a	FALSE	chr5	114805127	+	1	51	0.0196078	26.5	52	0.509615	0.006329
Ankrd13a	FALSE	chr5	114805745	+	2	620	0.00322581	50.5	390	0.129487	0.00842292
Ankrd13c	TRUE	chr3	158007719	+	1	380	0.00263158	35	292.5	0.119658	0.00452225
Ankrd13c	TRUE	chr3	158007820	+	3	1516	0.00197889	25	1176	0.0212585	0.00828112
Ankrd13c	TRUE	chr3	158007911	+	0	1931	0	53	1621	0.0326959	0.00695789
Ankrd17	TRUE	chr5	90253022	-	0	180	0	12	168.5	0.0712166	0.00933768
Ankrd17	TRUE	chr5	90253890	-	12	658	0.0182371	253.5	814.5	0.311234	0.00205572
Ankrd17	TRUE	chr5	90254649	-	4	848	0.00471698	142.5	913	0.156079	0.00216527
Ankrd17	TRUE	chr5	90260154	-	1	1347	0.00074239	70.5	1534.5	0.0459433	0.00291935
Ankrd40	TRUE	chr11	94333958	+	0	110	0	14	184	0.076087	0.00898323
Ankrd54	FALSE	chr15	79053241	-	1	512	0.00195312	36.5	530.5	0.068803	0.00612566
Anks1	FALSE	chr17	28062332	+	0	298	0	35.5	372	0.0954301	0.00441613
Anks3	FALSE	chr16	4941487	-	1	397	0.00251889	49	605.5	0.0809249	0.00462931
Anks3	FALSE	chr16	4941577	-	0	821	0	61	1245.5	0.0489763	0.00483433
Anks3	FALSE	chr16	4941709	-	0	242	0	49	460	0.106522	0.00711728
Anln	TRUE	chr9	22373282	-	0	331	0	26.5	303	0.0874587	0.00431646
Anp32b	TRUE	chr4	46460167	+	1	1111	0.00090009	44.5	1246	0.0357143	0.00556444
Anp32b	TRUE	chr4	46463888	+	6	3888	0.00154321	114.5	2175.5	0.0526316	0.00408969
Anp32b	TRUE	chr4	46472409	+	324	27244	0.0118925	3278	16614	0.197303	0.00155925
Anp32e	TRUE	chr3	95946179	+	0	197	0	23.5	146	0.160959	0.00499002
Anp32e	TRUE	chr3	95946252	+	2	396	0.00505051	37	352	0.105114	0.00589993
Anp32e	TRUE	chr3	95946285	+	0	536	0	33.5	502	0.0667331	0.0046603
Anp32e	TRUE	chr3	95946375	+	0	467	0	35	433	0.0808314	0.00577348
Anp32e	TRUE	chr3	95946823	+	0	196	0	11	130.5	0.0842912	0.00884972
Anp32e	TRUE	chr3	95947170	+	1	1539	0.000649773	61	1156	0.0527682	0.00275716
Anxa11	TRUE	chr14	25886298	+	0	233	0	10	127.5	0.0784314	0.00933209
Anxa11	TRUE	chr14	25886596	+	2	1455	0.00137457	52.5	1383.5	0.0379472	0.00369064
Anxa5	FALSE	chr3	36449175	-	2	407	0.004914	56	386.5	0.14489	0.00382744
Anxa6	TRUE	chr11	54981719	-	0	21	0	12.5	26.5	0.471698	0.00877955
Anxa7	FALSE	chr14	20455437	-	0	609	0	16.5	321	0.0514019	0.00589623
Anxa7	FALSE	chr14	20455517	-	3	276	0.0108696	27	119	0.226891	0.00512671
Aoah	FALSE	chr13	21024063	+	0	537	0	39	417	0.0935252	0.00374403
Ap1b1	TRUE	chr11	5042335	+	9	1131	0.00795756	82	1185.5	0.0691691	0.00980537
Ap1b1	TRUE	chr11	5042405	+	0	1806	0	317.5	1849.5	0.171668	0.0018629
Ap1b1	TRUE	chr11	5042425	+	1	1826	0.000547645	59	1862.5	0.0316779	0.00313961
Ap1b1	TRUE	chr11	5042443	+	0	1821	0	57.5	1875.5	0.0306585	0.00325559
Ap1g1	TRUE	chr8	109826630	+	0	217	0	54	210	0.257143	0.00291329
Ap1m1	FALSE	chr8	72257305	+	5	1598	0.00312891	73.5	1425.5	0.0515609	0.00484863
Ap1m2	FALSE	chr9	21295541	-	0	141	0	16	185	0.0864865	0.0071749
Ap1s1	TRUE	chr5	137035038	-	0	1292	0	32	1113.5	0.0287382	0.0086042
Ap1s1	TRUE	chr5	137035151	-	10	2837	0.00352485	341.5	1720.5	0.198489	0.00155925
Ap1s1	TRUE	chr5	137035203	-	22	2292	0.0095986	149	1289	0.115593	0.00473892
Ap2a2	TRUE	chr7	141632620	+	10	62	0.16129	26	41.5	0.626506	0.00913637
Ap2a2	TRUE	chr7	141632718	+	2	306	0.00653595	30.5	321.5	0.0948678	0.00779448
Ap2a2	TRUE	chr7	141632808	+	1	816	0.00122549	62.5	888.5	0.0703433	0.00944297
Ap2s1	TRUE	chr7	16749073	+	6	5669	0.00105839	172	4979.5	0.0345416	0.00441362
Ap2s1	TRUE	chr7	16749120	+	8	8007	0.000999126	235	6560	0.0358232	0.00176602
Ap2s1	TRUE	chr7	16749126	+	12	8073	0.00148644	219.5	6578	0.0333688	0.00176602
Ap2s1	TRUE	chr7	16749143	+	20	8226	0.00243131	410	6708	0.061121	0.00182969
Ap2s1	TRUE	chr7	16749166	+	24	8213	0.0029222	567	6698	0.0846521	0.00218329
Ap3b1	FALSE	chr13	94472822	+	0	809	0	77.5	689.5	0.1124	0.00599987
Ap3b1	FALSE	chr13	94472827	+	0	821	0	121	702	0.172365	0.00667526
Ap3b1	FALSE	chr13	94479762	+	0	1872	0	337.5	2834.5	0.119069	0.00592145
Ap3b1	FALSE	chr13	94501976	+	1	254	0.00393701	32	256.5	0.124756	0.00550209
Ap3b1	FALSE	chr13	94528244	+	0	169	0	19	200.5	0.0947631	0.00596585
Ap3b1	FALSE	chr13	94565925	+	5	805	0.00621118	56	890.5	0.062886	0.00654054
Ap3d1	TRUE	chr10	80712145	-	0	822	0	29	1394.5	0.020796	0.00744127
Ap3d1	TRUE	chr10	80712656	-	0	423	0	98.5	619.5	0.158999	0.00246569
Ap3d1	TRUE	chr10	80712840	-	1	507	0.00197239	122	718	0.169916	0.00222729
Ap3d1	TRUE	chr10	80713618	-	0	733	0	20.5	849	0.0241461	0.00591126
Ap3d1	TRUE	chr10	80714158	-	2	427	0.00468384	103	460	0.223913	0.00264979
Ap3d1	TRUE	chr10	80714281	-	0	521	0	17.5	579.5	0.0301984	0.00919063
Ap3m2	FALSE	chr8	22787525	-	2	82	0.0243902	45.5	120.5	0.377593	0.00583936
Ap3s1	TRUE	chr18	46790119	+	3	274	0.0109489	16.5	145	0.113793	0.00986802
Ap3s2	TRUE	chr7	79876537	-	0	98	0	18	98.5	0.182741	0.00580208
Ap3s2	TRUE	chr7	79879379	-	3	89	0.0337079	25	82	0.304878	0.00873527
Ap3s2	TRUE	chr7	79879976	-	2	248	0.00806452	25.5	211.5	0.120567	0.00959776
Apc	TRUE	chr18	34319177	+	2	355	0.0056338	22	198	0.111111	0.00788943
Apcdd1	FALSE	chr18	62953536	+	5	192	0.0260417	33	131.5	0.250951	0.00633995
Aph1a	TRUE	chr3	95896870	+	0	182	0	17	152.5	0.111475	0.00820338
Aph1a	TRUE	chr3	95897151	+	0	174	0	21.5	137.5	0.156364	0.0064412
Aph1a	TRUE	chr3	95897295	+	8	1124	0.00711744	165	900	0.183333	0.00212805
Api5	TRUE	chr2	94412180	-	0	124	0	40	113.5	0.352423	0.00397628
Api5	TRUE	chr2	94412215	-	0	132	0	40	129.5	0.30888	0.00335392
Api5	TRUE	chr2	94413590	-	4	435	0.0091954	96	471	0.203822	0.00372615
Api5	TRUE	chr2	94413693	-	0	438	0	19	432	0.0439815	0.0072555
Api5	TRUE	chr2	94425018	-	0	265	0	48.5	245.5	0.197556	0.004164
Api5	TRUE	chr2	94425627	-	0	188	0	11.5	161	0.0714286	0.00841162
Api5	TRUE	chr2	94427547	-	0	97	0	15	102.5	0.146341	0.007003
Aplp2	TRUE	chr9	31149904	-	4	463	0.00863931	34	358.5	0.0948396	0.00816734
Aplp2	TRUE	chr9	31149929	-	0	190	0	16	119.5	0.133891	0.00576223
Aplp2	TRUE	chr9	31150763	-	7	817	0.00856793	213.5	631	0.338352	0.00176602
Aplp2	TRUE	chr9	31150878	-	0	521	0	17	342.5	0.049635	0.00727624
Aplp2	TRUE	chr9	31153453	-	0	138	0	25.5	191	0.133508	0.00491876
Aplp2	TRUE	chr9	31157757	-	2	420	0.00476191	30	494	0.0607287	0.00726095
Aplp2	TRUE	chr9	31161804	-	0	161	0	22	130	0.169231	0.00511001
Aplp2	TRUE	chr9	31177081	-	0	150	0	37	150.5	0.245847	0.00423447
Apmap	TRUE	chr2	150583352	-	0	276	0	15	196	0.0765306	0.00821659
Apobec2	FALSE	chr17	48422958	-	0	241	0	28.5	389	0.0732648	0.00498521
Apobec2	FALSE	chr17	48431579	-	0	372	0	14	297.5	0.0470588	0.00776338
Apobec3	FALSE	chr15	79897825	+	0	42	0	15	45.5	0.32967	0.00691145
Apoc1	FALSE	chr7	19692412	-	3	1676	0.00178998	50	1748.5	0.0285959	0.00521346
Apoe	TRUE	chr7	19696849	-	0	191	0	28.5	163	0.174847	0.00563263
Apoe	TRUE	chr7	19696933	-	0	260	0	29.5	204	0.144608	0.0038907
Apoe	TRUE	chr7	19697002	-	1	391	0.00255755	34.5	351	0.0982906	0.00440973
Apoe	TRUE	chr7	19697640	-	2	1568	0.00127551	258	2097	0.123033	0.00593882
Apom	FALSE	chr17	35130099	-	8	2051	0.00390054	85.5	1722.5	0.0496372	0.00329373
Apoo	FALSE	chrX	94416846	+	0	997	0	20.5	691	0.0296671	0.00731562
Apoo	FALSE	chrX	94416852	+	2	1135	0.00176212	24.5	770.5	0.0317975	0.00615734
Apool	FALSE	chrX	112349837	+	0	134	0	15.5	113.5	0.136564	0.00972007
Apool	FALSE	chrX	112354192	+	6	385	0.0155844	156	451.5	0.345515	0.00241594
Apopt1	FALSE	chr12	111733848	+	19	1119	0.0169794	120	1138.5	0.105402	0.00289809
Apopt1	FALSE	chr12	111733857	+	4	1127	0.00354925	73.5	1154.5	0.0636639	0.00340108
Appl1	TRUE	chr14	26962819	-	1	678	0.00147493	36	626	0.057508	0.00430423
Aqp3	TRUE	chr4	41093331	-	1	526	0.00190114	43.5	723	0.060166	0.00631417
Aqp3	TRUE	chr4	41093547	-	0	91	0	16.5	144	0.114583	0.00737246
Arc	FALSE	chr15	74669231	-	4	378	0.010582	50.5	390	0.129487	0.00435469
Arc	FALSE	chr15	74669245	-	2	355	0.0056338	32	366.5	0.0873124	0.00583941
Arcn1	TRUE	chr9	44742283	-	1	1839	0.000543774	37.5	1514	0.0247688	0.00403301
Arcn1	TRUE	chr9	44742313	-	3	1768	0.00169683	56	1422	0.0393812	0.00436869
Arf1	TRUE	chr11	59211681	-	15	8703	0.00172354	209.5	6251.5	0.033512	0.00235206
Arf1	TRUE	chr11	59211742	-	28	4316	0.00648749	510	2792	0.182665	0.00205572
Arf1	TRUE	chr11	59212318	-	0	249	0	16.5	192	0.0859375	0.00604284
Arf1	TRUE	chr11	59212370	-	1	759	0.00131752	21	612.5	0.0342857	0.00925878
Arf1	TRUE	chr11	59212440	-	0	818	0	32.5	619.5	0.0524617	0.0038143
Arf3	TRUE	chr15	98737761	-	40	2891	0.013836	1062	3054	0.347741	0.00356116
Arf3	TRUE	chr15	98737863	-	5	1835	0.0027248	85	1727	0.0492183	0.00626447
Arf3	TRUE	chr15	98737972	-	0	251	0	28	144.5	0.193772	0.00767973
Arf4	TRUE	chr14	26656591	+	0	1521	0	78.5	965.5	0.081305	0.00251423
Arf6	TRUE	chr12	69373557	+	5	953	0.00524659	79	1101	0.071753	0.00410722
Arfgef1	TRUE	chr1	10163766	-	0	79	0	32	94.5	0.338624	0.00506969
Arfgef1	TRUE	chr1	10172841	-	0	75	0	25.5	83	0.307229	0.00515255
Arfgef1	TRUE	chr1	10189256	-	0	244	0	16	341.5	0.0468521	0.00951277
Arfrp1	FALSE	chr2	181358676	-	0	567	0	53.5	687	0.0778748	0.0044681
Arfrp1	FALSE	chr2	181359428	-	3	1648	0.00182039	61	1179.5	0.0517168	0.00304814
Arfrp1	FALSE	chr2	181359505	-	1	1366	0.000732064	27	912.5	0.029589	0.00491744
Arglu1	TRUE	chr8	8666828	-	0	1660	0	60.5	1220.5	0.0495698	0.00322626
Arhgap1	FALSE	chr2	91672038	+	1	744	0.00134409	27.5	551.5	0.049864	0.00625059
Arhgap1	FALSE	chr2	91672077	+	0	1270	0	105	945.5	0.111052	0.00262119
Arhgap1	FALSE	chr2	91672142	+	14	2042	0.00685602	142	1488.5	0.0953981	0.00435354
Arhgap21	TRUE	chr2	20859724	-	3	76	0.0394737	35	94	0.37234	0.00608377
Arhgap30	FALSE	chr1	171410064	+	0	180	0	11	161.5	0.0681115	0.00899642
Arhgap35	TRUE	chr7	16495205	-	8	1390	0.0057554	138.5	1374.5	0.100764	0.00428122
Arhgap35	TRUE	chr7	16495231	-	1	1167	0.000856898	28	1084.5	0.0258183	0.00800533
Arhgap35	TRUE	chr7	16495345	-	0	256	0	19	247	0.0769231	0.00567635
Arhgap9	FALSE	chr10	127329836	+	0	257	0	15	463	0.0323974	0.00947797
Arhgdig	FALSE	chr17	26199453	-	0	146	0	28	234	0.119658	0.00601964
Arhgef19	FALSE	chr4	141257002	+	0	84	0	21.5	111	0.193694	0.00591904
Arhgef25	TRUE	chr10	127182738	-	0	146	0	12	151	0.0794702	0.00973725
Arhgef2	FALSE	chr3	88647646	+	0	418	0	25.5	506.5	0.0503455	0.00489066
Arhgef2	FALSE	chr3	88647953	+	0	320	0	27.5	418	0.0657895	0.00513037
Arhgef2	FALSE	chr3	88647986	+	1	225	0.00444444	89	304.5	0.292282	0.00246946
Arhgef3	FALSE	chr14	27403768	+	0	126	0	16	87.5	0.182857	0.00990971
Arid1a	TRUE	chr4	133679150	-	7	1479	0.00473293	69.5	901	0.0771365	0.00400279
Arid1a	TRUE	chr4	133679799	-	0	457	0	23.5	438.5	0.0535918	0.0052214
Arid4b	FALSE	chr13	14153429	+	0	518	0	27.5	603	0.0456053	0.00444305
Arid5b	TRUE	chr10	68092999	-	38	926	0.0410367	549.5	1275	0.43098	0.00182231
Arid5b	TRUE	chr10	68093045	-	2	1205	0.00165975	33.5	1552.5	0.0215781	0.00617425
Arid5b	TRUE	chr10	68094034	-	0	95	0	22.5	79	0.28481	0.00505106
Arid5b	TRUE	chr10	68094037	-	0	95	0	10	78	0.128205	0.00949677
Arid5b	TRUE	chr10	68186145	-	0	118	0	15	112.5	0.133333	0.00705563
Arih1	TRUE	chr9	59392371	-	0	92	0	17	72.5	0.234483	0.00688624
Arih1	TRUE	chr9	59393092	-	3	403	0.00744417	38	276.5	0.137432	0.00455278
Arih1	TRUE	chr9	59394896	-	0	327	0	17	272.5	0.0623853	0.00838527
Arih1	TRUE	chr9	59396543	-	0	173	0	15	246	0.0609756	0.00836548
Arih2	TRUE	chr9	108603096	-	10	2608	0.00383436	282	2355.5	0.11972	0.0030803
Arih2	TRUE	chr9	108604977	-	1	1073	0.000931966	38.5	918	0.041939	0.00604284
Arl14ep	TRUE	chr2	106963428	-	10	90	0.111111	43.5	74	0.587838	0.00517159
Arl14ep	TRUE	chr2	106964594	-	1	820	0.00121951	37.5	965.5	0.03884	0.00636757
Arl14ep	TRUE	chr2	106964597	-	2	810	0.00246914	63.5	955	0.0664921	0.00317569
Arl14epl	FALSE	chr18	46933680	+	0	117	0	13.5	94.5	0.142857	0.00940055
Arl14epl	FALSE	chr18	46934079	+	5	3513	0.00142329	122	3401	0.0358718	0.00305161
Arl14epl	FALSE	chr18	46934164	+	0	1710	0	129	1916.5	0.0673102	0.00201011
Arl1	TRUE	chr10	88743220	+	6	302	0.0198676	83.5	246.5	0.338742	0.00353108
Arl2	FALSE	chr19	6134436	-	5	893	0.0055991	130	702.5	0.185053	0.0049686
Arl2	FALSE	chr19	6134444	-	1	1042	0.000959693	18.5	822	0.0225061	0.00793137
Arl3	TRUE	chr19	46531157	-	0	1195	0	24.5	908	0.0269824	0.00513334
Arl4a	TRUE	chr12	40035917	-	0	896	0	53.5	703	0.0761024	0.00286282
Arl4a	TRUE	chr12	40036649	-	0	201	0	15	202.5	0.0740741	0.00793888
Arl6ip1	TRUE	chr7	118119317	-	5	369	0.0135501	62	209.5	0.295943	0.00285079
Arl6ip1	TRUE	chr7	118119330	-	9	346	0.0260116	63.5	183	0.346995	0.00316225
Arl6ip1	TRUE	chr7	118121192	-	233	17765	0.0131157	3438	16596	0.207158	0.00222729
Arl6ip4	FALSE	chr5	124116518	+	0	536	0	14	479.5	0.0291971	0.00763624
Arl6ip4	FALSE	chr5	124117023	+	6	467	0.012848	60	524	0.114504	0.00544407
Arl6ip4	FALSE	chr5	124117053	+	5	295	0.0169492	73.5	322.5	0.227907	0.00323149
Arl6ip4	FALSE	chr5	124117056	+	2	259	0.00772201	63	289.5	0.217617	0.00321415
Arl6ip4	FALSE	chr5	124117059	+	0	247	0	25	282.5	0.0884956	0.0079697
Arl6ip4	FALSE	chr5	124117301	+	0	212	0	15	226.5	0.0662252	0.00734775
Arl6ip4	FALSE	chr5	124117371	+	0	1176	0	103.5	1337.5	0.0773832	0.00338136
Arl6ip4	FALSE	chr5	124117377	+	2	1341	0.00149142	232	1516.5	0.152984	0.00215159
Arl6ip4	FALSE	chr5	124117838	+	6	2070	0.00289855	168	2405.5	0.0698399	0.00207134
Arl6ip5	TRUE	chr6	97229641	+	0	200	0	15	296.5	0.0505902	0.00838729
Arl6ip5	TRUE	chr6	97232575	+	0	56	0	25	95	0.263158	0.00821826
Arl6ip5	TRUE	chr6	97232619	+	0	57	0	23	101.5	0.226601	0.00779101
Arl6ip6	TRUE	chr2	53217404	+	0	344	0	33.5	207.5	0.161446	0.00402831
Arl8b	TRUE	chr6	108783367	+	0	76	0	12	77	0.155844	0.00854024
Armc1	TRUE	chr3	19133992	-	0	507	0	23	421	0.0546318	0.00473707
Armc1	TRUE	chr3	19149557	-	1	289	0.00346021	53.5	271.5	0.197053	0.0054344
Armc6	TRUE	chr8	70220468	-	0	270	0	14.5	263.5	0.0550285	0.00762979
Armc7	FALSE	chr11	115490322	+	0	249	0	22	342.5	0.0642336	0.00550209
Armc8	FALSE	chr9	99480717	-	1	130	0.00769231	18	114.5	0.157205	0.00833281
Armc8	FALSE	chr9	99480754	-	0	102	0	28	93.5	0.299465	0.00410368
Armc8	FALSE	chr9	99505316	-	4	80	0.05	33	79	0.417722	0.00720908
Armc9	FALSE	chr1	86252309	+	0	114	0	14	127.5	0.109804	0.00774891
Armh3	FALSE	chr19	45817466	-	0	375	0	45	533.5	0.0843486	0.00353313
Armt1	FALSE	chr10	4450751	+	0	133	0	10.5	115.5	0.0909091	0.0093354
Armt1	FALSE	chr10	4454995	+	4	516	0.00775194	39.5	462	0.0854978	0.00607391
Arpc1a	TRUE	chr5	145108449	+	3	1350	0.00222222	42.5	1032	0.0411822	0.0051267
Arpc1a	TRUE	chr5	145108451	+	1	1374	0.000727802	27.5	1062.5	0.0258824	0.005087
Arpc1a	TRUE	chr5	145108664	+	7	4111	0.00170275	306	3855.5	0.0793671	0.00160777
Arpc1a	TRUE	chr5	145108697	+	0	1908	0	63.5	1888.5	0.0336246	0.00679982
Arpc1b	TRUE	chr5	145126871	+	0	297	0	18.5	263	0.0703422	0.00623492
Arpc1b	TRUE	chr5	145127953	+	14	11631	0.00120368	816	12556	0.0649889	0.00257273
Arpc2	TRUE	chr1	74248213	+	4	500	0.008	52.5	445.5	0.117845	0.00619904
Arpc2	TRUE	chr1	74262539	+	25	7278	0.00343501	889.5	8258.5	0.107707	0.00472631
Arpc2	TRUE	chr1	74263791	+	7	10285	0.000680603	257.5	11040.5	0.0233232	0.00235206
Arpc2	TRUE	chr1	74267816	+	25	14662	0.00170509	976.5	14235.5	0.0685961	0.002382
Arpc2	TRUE	chr1	74267876	+	11	15218	0.000722828	643	15389	0.0417831	0.00427321
Arpc3	TRUE	chr5	122406044	+	19	9096	0.00208883	1222.5	6521	0.187471	0.00225011
Arpc3	TRUE	chr5	122406056	+	9	8529	0.00105522	243.5	6259.5	0.0389009	0.00483472
Arpc4	TRUE	chr6	113388877	+	0	667	0	33.5	288	0.116319	0.00366626
Arpc4	TRUE	chr6	113388887	+	55	729	0.0754458	172.5	302.5	0.570248	0.00217132
Arpc5	TRUE	chr1	152771506	+	0	369	0	26.5	369.5	0.0717185	0.00460288
Arpc5l	TRUE	chr2	39013733	+	1	456	0.00219298	29.5	561.5	0.0525378	0.00596523
Arpc5l	TRUE	chr2	39015078	+	1	309	0.00323625	23	390	0.0589744	0.0080595
Arpc5l	TRUE	chr2	39015729	+	0	842	0	19.5	724	0.0269337	0.00543573
Arpp19	TRUE	chr9	75056660	+	45	19676	0.00228705	6001	18258.5	0.328669	0.00155925
Arpp19	TRUE	chr9	75056663	+	20	19916	0.00100422	3191	18559	0.171938	0.00155925
Arpp19	TRUE	chr9	75056706	+	10	16878	0.000592487	409.5	16568.5	0.0247156	0.00172869
Arpp19	TRUE	chr9	75057526	+	0	287	0	34	333	0.102102	0.00517711
Arpp19	TRUE	chr9	75057530	+	19	283	0.0671378	137.5	321	0.428349	0.00256147
Arrb2	FALSE	chr11	70440447	+	2	764	0.0026178	97	627	0.154705	0.00339447
Arrb2	FALSE	chr11	70440455	+	4	818	0.00488998	85.5	670.5	0.127517	0.00328045
Arrb2	FALSE	chr11	70440484	+	2	1084	0.00184502	49.5	906	0.0546358	0.00417608
Arrdc4	FALSE	chr7	68737192	-	2	238	0.00840336	33	147	0.22449	0.00837422
Arrdc4	FALSE	chr7	68738597	-	0	48	0	33	77.5	0.425806	0.00410851
Arrdc4	FALSE	chr7	68738686	-	0	63	0	34	78	0.435897	0.00548707
Arrdc4	FALSE	chr7	68739370	-	2	50	0.04	49.5	91.5	0.540984	0.00735138
Arrdc4	FALSE	chr7	68742598	-	1	172	0.00581395	30	274	0.109489	0.00737615
Arsa	FALSE	chr15	89472683	-	0	370	0	19.5	411	0.0474453	0.00609864
Arsa	FALSE	chr15	89472747	-	0	231	0	12.5	270.5	0.0462107	0.00906166
Arvcf	FALSE	chr16	18406056	+	12	543	0.0220994	101.5	548	0.185219	0.00297655
Asah1	TRUE	chr8	41341307	-	0	169	0	16	94.5	0.169312	0.00599763
Asah1	TRUE	chr8	41341670	-	0	169	0	27.5	145.5	0.189003	0.00483065
Asah1	TRUE	chr8	41343787	-	0	89	0	16	119.5	0.133891	0.0085143
Asah1	TRUE	chr8	41346161	-	0	237	0	24.5	254.5	0.0962672	0.0099429
Asb2	FALSE	chr12	103321253	-	0	93	0	35	134.5	0.260223	0.00492937
Asb2	FALSE	chr12	103321303	-	0	93	0	25.5	140.5	0.181495	0.00877955
Asb7	FALSE	chr7	66644753	-	1	750	0.00133333	52.5	966.5	0.0543197	0.00392359
Asb7	FALSE	chr7	66644837	-	0	343	0	29	441	0.0657596	0.00630167
Ascc2	FALSE	chr11	4683233	+	3	795	0.00377358	42.5	628	0.0676752	0.00746997
Ascc3	TRUE	chr10	50637931	+	0	165	0	15.5	175	0.0885714	0.00681985
Ascc3	TRUE	chr10	50851167	+	0	90	0	17	60.5	0.280992	0.00755793
Asgr2	FALSE	chr11	70106048	+	0	75	0	16	81.5	0.196319	0.0093981
Ash2l	TRUE	chr8	25817453	-	0	4385	0	256.5	3410.5	0.0752089	0.00239028
Ash2l	TRUE	chr8	25817611	-	3	3398	0.000882872	71	2570	0.0276265	0.00345989
Ash2l	TRUE	chr8	25836062	-	1	1565	0.000638978	190.5	2423.5	0.0786053	0.00182969
Ash2l	TRUE	chr8	25839751	-	8	1838	0.00435256	212	2933.5	0.0722686	0.00220121
Asl	TRUE	chr5	130011590	-	1	620	0.0016129	67.5	654.5	0.103132	0.00368254
Asl	TRUE	chr5	130011599	-	1	749	0.00133511	71.5	798.5	0.0895429	0.0029157
Asns	TRUE	chr6	7675454	-	4	4715	0.000848356	151.5	2575	0.058835	0.00212805
Asns	TRUE	chr6	7676046	-	1	1031	0.000969932	56.5	910	0.0620879	0.00323497
Asns	TRUE	chr6	7676089	-	1	842	0.00118765	56.5	807	0.0700124	0.00414684
Asns	TRUE	chr6	7676108	-	1	742	0.00134771	52.5	715.5	0.0733753	0.00501993
Asns	TRUE	chr6	7676111	-	2	741	0.00269906	30.5	702.5	0.0434164	0.00577348
Asns	TRUE	chr6	7677315	-	0	2251	0	252.5	2296.5	0.10995	0.00211375
Asrgl1	TRUE	chr19	9113009	-	0	647	0	27	501.5	0.0538385	0.00446928
Asrgl1	TRUE	chr19	9113100	-	1	685	0.00145985	31	515	0.0601942	0.00589588
Ass1	FALSE	chr2	31488651	+	0	964	0	49	1511.5	0.0324181	0.00348234
Asxl1	TRUE	chr2	153402750	+	0	152	0	11.5	124.5	0.0923695	0.00933768
Atad2	FALSE	chr15	58094195	-	5	2741	0.00182415	40.5	1787	0.0226637	0.00552299
Atad2	FALSE	chr15	58094203	-	119	2666	0.0446362	222.5	1733.5	0.128353	0.00290198
Atad2	FALSE	chr15	58094222	-	8	2481	0.00322451	35.5	1551	0.0228885	0.00722937
Atad2	FALSE	chr15	58094241	-	4	2278	0.00175593	48.5	1368.5	0.0354403	0.00344455
Atad2	FALSE	chr15	58098592	-	0	139	0	11.5	145.5	0.0790378	0.00904517
Atad3a	TRUE	chr4	155753579	-	0	83	0	12.5	93	0.134409	0.00923311
Atad3a	TRUE	chr4	155756112	-	1	491	0.00203666	41	615	0.0666667	0.0042377
Atad3a	TRUE	chr4	155756127	-	0	557	0	83.5	692.5	0.120578	0.00465527
Atf1	TRUE	chr15	100260644	+	0	520	0	33.5	522	0.0641762	0.00392578
Atf1	TRUE	chr15	100260903	+	0	752	0	15.5	422	0.0367299	0.00988482
Atf3	FALSE	chr1	191170612	-	0	46	0	24.5	102	0.240196	0.00571731
Atf4	TRUE	chr15	80257369	+	49	7180	0.00682451	249.5	6874.5	0.0362935	0.00216527
Atf5	TRUE	chr7	44812325	-	2	1957	0.00102197	152	3959	0.0383935	0.00222729
Atf5	TRUE	chr7	44812366	-	1	2995	0.00033389	361	5532	0.0652567	0.00303319
Atf5	TRUE	chr7	44812412	-	1	3036	0.000329381	123.5	5466	0.0225942	0.00224895
Atf5	TRUE	chr7	44812437	-	3	2581	0.00116234	122	4650.5	0.0262337	0.00313861
Atf5	TRUE	chr7	44812471	-	2	1928	0.00103734	653	3356.5	0.194548	0.00155925
Atf5	TRUE	chr7	44812511	-	2	922	0.0021692	133.5	1609	0.0829708	0.00227918
Atf5	TRUE	chr7	44812564	-	1	248	0.00403226	29	454.5	0.0638064	0.00753185
Atf6	TRUE	chr1	170708797	-	1	176	0.00568182	24	188.5	0.127321	0.00682302
Atf6	TRUE	chr1	170708846	-	0	226	0	31	219	0.141553	0.00472579
Atf7ip	TRUE	chr6	136606799	+	0	380	0	16	283.5	0.0564374	0.00902731
Atf7ip	TRUE	chr6	136610711	+	0	453	0	15	357	0.0420168	0.00989262
Atg101	TRUE	chr15	101290654	+	1	949	0.00105374	71.5	750.5	0.0952698	0.00860873
Atg12	TRUE	chr18	46732614	-	0	976	0	28	1023	0.0273705	0.00919198
Atg12	TRUE	chr18	46732663	-	7	724	0.00966851	266.5	774	0.344315	0.00376405
Atg13	TRUE	chr2	91674706	-	2	1056	0.00189394	26	1148	0.0226481	0.00773716
Atg13	TRUE	chr2	91674727	-	1	1218	0.000821018	163.5	1313	0.124524	0.00302983
Atg13	TRUE	chr2	91674809	-	4	1041	0.00384246	101.5	1063	0.0954845	0.00239961
Atg14	FALSE	chr14	47551478	-	0	272	0	29	474	0.0611814	0.00581109
Atg3	TRUE	chr16	45178236	+	6	241	0.0248963	104.5	249.5	0.418838	0.00241386
Atg3	TRUE	chr16	45183780	+	0	293	0	11.5	199	0.0577889	0.0080349
Atg4b	FALSE	chr1	93789250	+	0	294	0	45	320	0.140625	0.00416359
Atg5	FALSE	chr10	44363177	+	0	997	0	49	1384.5	0.0353918	0.00704456
Atg5	FALSE	chr10	44364189	+	0	711	0	49	579	0.0846287	0.00328045
Atic	TRUE	chr1	71564530	+	0	48	0	11.5	59	0.194915	0.0094317
Atic	TRUE	chr1	71564854	+	0	66	0	15	76	0.197368	0.00747996
Atic	TRUE	chr1	71569063	+	11	2812	0.00391181	78	2177	0.0358291	0.0064412
Atic	TRUE	chr1	71569067	+	2	2833	0.000705965	98.5	2196	0.0448543	0.00226697
Atic	TRUE	chr1	71569069	+	2	2834	0.000705716	61	2192.5	0.0278221	0.00410302
Atic	TRUE	chr1	71569848	+	3	2887	0.00103914	308	2247	0.137072	0.00322685
Atic	TRUE	chr1	71569925	+	0	1444	0	74	1341.5	0.0551621	0.00524273
Atmin	TRUE	chr8	116958155	+	0	998	0	28	1109	0.025248	0.00431639
Atmin	TRUE	chr8	116960273	+	0	1306	0	23	1042	0.0220729	0.00498535
Atox1	TRUE	chr11	55450529	-	68	20378	0.00333693	692	21636.5	0.031983	0.00155925
Atp11b	TRUE	chr3	35789587	+	0	581	0	41	698.5	0.0586972	0.00511684
Atp11b	TRUE	chr3	35789612	+	0	605	0	18	734.5	0.0245065	0.00690027
Atp13a2	FALSE	chr4	141007225	+	1	646	0.00154799	20.5	715.5	0.0286513	0.00955787
Atp1a1	TRUE	chr3	101576350	-	4	6967	0.000574135	259	5068.5	0.0510999	0.00167413
Atp1a1	TRUE	chr3	101576488	-	14	992	0.0141129	298	569.5	0.523266	0.00155925
Atp1a1	TRUE	chr3	101576509	-	0	642	0	115.5	394.5	0.292776	0.00199654
Atp1a1	TRUE	chr3	101592404	-	0	151	0	32.5	170	0.191176	0.00388031
Atp1b1	TRUE	chr1	164437938	-	1	819	0.001221	35.5	781.5	0.0454255	0.00551541
Atp1b1	TRUE	chr1	164438334	-	10	3767	0.00265463	593.5	3467	0.171185	0.00411136
Atp1b1	TRUE	chr1	164438481	-	4	980	0.00408163	80.5	1084	0.074262	0.00705563
Atp1b3	TRUE	chr9	96333128	-	0	2838	0	68.5	2994	0.0228791	0.00347465
Atp1b3	TRUE	chr9	96333173	-	2	3674	0.000544366	157	3615	0.0434302	0.00230511
Atp1b3	TRUE	chr9	96333245	-	4	2456	0.00162866	399.5	2273	0.175759	0.00172937
Atp23	FALSE	chr10	126887405	-	6	968	0.00619835	45	690	0.0652174	0.00723506
Atp2a2	TRUE	chr5	122456927	-	0	2504	0	98.5	2710	0.0363469	0.00364825
Atp2a2	TRUE	chr5	122457139	-	0	930	0	31.5	833.5	0.0377924	0.00382744
Atp2a2	TRUE	chr5	122457191	-	1	509	0.00196464	25.5	398.5	0.06399	0.00550209
Atp2b1	TRUE	chr10	98987062	+	0	162	0	14.5	218	0.0665138	0.00840732
Atp2b1	TRUE	chr10	98987300	+	2	1301	0.00153728	72.5	1592.5	0.0455259	0.00635008
Atp2b1	TRUE	chr10	98987317	+	1	1432	0.000698324	54.5	1756	0.0310364	0.00693808
Atp2b1	TRUE	chr10	98987341	+	4	1493	0.00267917	276	1878.5	0.146926	0.00176602
Atp2b1	TRUE	chr10	98991165	+	2	1622	0.00123305	200	2424	0.0825083	0.00182231
Atp2b1	TRUE	chr10	98993904	+	0	1169	0	208	1912	0.108787	0.00419427
Atp2b1	TRUE	chr10	98994735	+	0	253	0	59.5	457	0.130197	0.00811316
Atp2b1	TRUE	chr10	98999762	+	0	201	0	16.5	228.5	0.0722101	0.00741203
Atp2b1	TRUE	chr10	99018871	+	2	134	0.0149254	65	189.5	0.343008	0.00320622
Atp2b1	TRUE	chr10	99023392	+	0	194	0	13.5	207.5	0.0650602	0.00861271
Atp2b1	TRUE	chr10	99023905	+	61	532	0.114662	165.5	336.5	0.491828	0.00328021
Atp5a1	TRUE	chr18	77775835	+	0	875	0	30	818	0.0366748	0.00398348
Atp5a1	TRUE	chr18	77777605	+	3	1678	0.00178784	294	1513.5	0.194252	0.00160745
Atp5a1	TRUE	chr18	77777685	+	1	1301	0.00076864	43.5	1282	0.0339314	0.00570092
Atp5a1	TRUE	chr18	77779111	+	1	1360	0.000735294	73.5	1689	0.0435169	0.00316143
Atp5a1	TRUE	chr18	77779183	+	1	939	0.00106496	52.5	1219.5	0.0430504	0.00371542
Atp5a1	TRUE	chr18	77780089	+	5	137	0.0364963	41	95	0.431579	0.00591707
Atp5a1	TRUE	chr18	77782517	+	4	1364	0.00293255	101	1109.5	0.091032	0.00961072
Atp5a1	TRUE	chr18	77782717	+	16	21967	0.000728365	1442.5	21537	0.0669778	0.00250852
Atp5a1	TRUE	chr18	77782750	+	29	22010	0.00131758	704.5	22148.5	0.031808	0.00155925
Atp5b	TRUE	chr10	128084314	+	3	1277	0.00234926	69	1536.5	0.0449073	0.00334773
Atp5b	TRUE	chr10	128084384	+	0	1219	0	35.5	1472	0.0241168	0.00396133
Atp5b	TRUE	chr10	128086091	+	1	524	0.0019084	50	431	0.116009	0.00325685
Atp5c1	TRUE	chr2	10059545	-	0	4754	0	92	2351	0.0391323	0.00930476
Atp5c1	TRUE	chr2	10059575	-	45	2855	0.0157618	354.5	1522.5	0.232841	0.00324347
Atp5c1	TRUE	chr2	10064188	-	1	642	0.00155763	22.5	656	0.0342988	0.00720247
Atp5c1	TRUE	chr2	10064191	-	0	636	0	21.5	661	0.0325265	0.00763058
Atp5c1	TRUE	chr2	10068687	-	2	888	0.00225225	43.5	830.5	0.0523781	0.00424803
Atp5d	TRUE	chr10	80143960	+	0	158	0	35	103	0.339806	0.00363129
Atp5d	TRUE	chr10	80145527	+	20	6109	0.00327386	479.5	3743	0.128106	0.00155925
Atp5d	TRUE	chr10	80145690	+	126	19119	0.0065903	820	14621	0.0560837	0.00176435
Atp5d	TRUE	chr10	80145756	+	27	9794	0.00275679	313	8427	0.0371425	0.00185953
Atp5f1	TRUE	chr3	105942826	-	18	22570	0.000797519	409.5	17399	0.0235358	0.00253285
Atp5f1	TRUE	chr3	105942875	-	166	20851	0.00796125	3990.5	15579	0.256146	0.00202901
Atp5f1	TRUE	chr3	105942907	-	5	17168	0.00029124	1485.5	12826	0.115819	0.00284292
Atp5f1	TRUE	chr3	105942959	-	4	12215	0.000327466	267.5	9551	0.0280075	0.00617315
Atp5f1	TRUE	chr3	105943011	-	11	8715	0.00126219	333	6736.5	0.0494322	0.00171721
Atp5f1	TRUE	chr3	105943014	-	7	8626	0.0008115	164	6632.5	0.0247267	0.00362682
Atp5f1	TRUE	chr3	105943015	-	8	8700	0.00091954	276	6684	0.0412926	0.00199467
Atp5f1	TRUE	chr3	105943016	-	4	8514	0.000469814	676	6575	0.102814	0.00155925
Atp5f1	TRUE	chr3	105943693	-	18	5129	0.00350946	1125.5	3797	0.296418	0.00155925
Atp5f1	TRUE	chr3	105943730	-	8	3293	0.0024294	258.5	2474.5	0.104466	0.00170525
Atp5f1	TRUE	chr3	105943732	-	3	3229	0.00092908	137.5	2429	0.0566077	0.00222729
Atp5g3	TRUE	chr2	73908643	-	42	53177	0.000789815	1763.5	33254.5	0.0530304	0.00170389
Atp5g3	TRUE	chr2	73909249	-	8	7508	0.00106553	223	2979.5	0.0748448	0.00162319
Atp5g3	TRUE	chr2	73909254	-	4	7105	0.000562984	133.5	2786	0.0479182	0.00182969
Atp5j	TRUE	chr16	84828507	-	41	25689	0.00159601	1592	20251.5	0.0786115	0.00193841
Atp5j	TRUE	chr16	84831371	-	18	9209	0.00195461	1443.5	7743	0.186426	0.0018426
Atp5md	TRUE	chr19	47084776	-	10	81	0.123457	50.5	117	0.431624	0.0091197
Atp5mpl	TRUE	chr12	111961417	-	128	18744	0.00682885	842.5	22213	0.0379282	0.00271826
Atp6ap1	TRUE	chrX	74304568	+	7	3780	0.00185185	2452	4480.5	0.54726	0.00155925
Atp6v0c	TRUE	chr17	24163924	-	27	6585	0.00410023	452	5790	0.0780656	0.00176602
Atp6v0d1	TRUE	chr8	105524530	-	12	4162	0.00288323	905	5312.5	0.170353	0.00155925
Atp6v0d1	TRUE	chr8	105524692	-	8	4447	0.00179897	181.5	5706	0.0318086	0.00241594
Atp6v0d1	TRUE	chr8	105524739	-	3	2362	0.00127011	373.5	2872.5	0.130026	0.00175046
Atp6v0d1	TRUE	chr8	105525330	-	1	71	0.0140845	28	70.5	0.397163	0.00529825
Atp6v1a	TRUE	chr16	44086040	-	0	92	0	11	67.5	0.162963	0.00842556
Atp6v1a	TRUE	chr16	44086096	-	3	73	0.0410959	33.5	57.5	0.582609	0.00476014
Atp6v1a	TRUE	chr16	44086289	-	2	365	0.00547945	129.5	585.5	0.221178	0.00595467
Atp6v1a	TRUE	chr16	44086318	-	5	1144	0.00437063	57.5	1631.5	0.0352436	0.00946375
Atp6v1a	TRUE	chr16	44086362	-	2	2880	0.000694444	98	3641.5	0.026912	0.00289991
Atp6v1a	TRUE	chr16	44086507	-	3	2503	0.00119856	74	2954.5	0.0250465	0.00312499
Atp6v1a	TRUE	chr16	44086563	-	4	634	0.00630915	40.5	749	0.0540721	0.00589874
Atp6v1a	TRUE	chr16	44086874	-	6	2818	0.00212917	98	3766.5	0.0260188	0.00344392
Atp6v1a	TRUE	chr16	44111220	-	0	31	0	15.5	60	0.258333	0.00891719
Atp6v1c1	TRUE	chr15	38676074	+	0	339	0	33.5	469.5	0.0713525	0.00527388
Atp6v1c1	TRUE	chr15	38692346	+	4	1790	0.00223464	54	2347	0.0230081	0.00456232
Atp6v1d	TRUE	chr12	78843175	-	10	3399	0.00294204	59	2535.5	0.0232696	0.00424352
Atp6v1d	TRUE	chr12	78845229	-	0	658	0	30	728	0.0412088	0.00431089
Atp6v1e1	TRUE	chr6	120795565	-	0	944	0	39	967.5	0.0403101	0.00357055
Atp6v1f	TRUE	chr6	29467905	+	0	148	0	19	144	0.131944	0.00711288
Atp6v1f	TRUE	chr6	29470201	+	14	3045	0.0045977	345	2817	0.122471	0.00309658
Atp6v1f	TRUE	chr6	29470422	+	332	12397	0.0267807	3904.5	11945.5	0.326859	0.00211375
Atp6v1g1	TRUE	chr4	63548616	+	2	728	0.00274725	31.5	590	0.0533898	0.00517098
Atp6v1g1	TRUE	chr4	63550207	+	7	1991	0.00351582	344.5	1640.5	0.209997	0.00325668
Atp9a	FALSE	chr2	168634490	-	1	797	0.00125471	30	870.5	0.034463	0.005563
Atp9a	FALSE	chr2	168634538	-	2	1379	0.00145033	35.5	1366	0.0259883	0.005329
Atrx	TRUE	chrX	105853318	-	1	851	0.00117509	46	704	0.0653409	0.00452284
Atrx	TRUE	chrX	105876734	-	0	227	0	14.5	236	0.0614407	0.0091105
Atxn10	TRUE	chr15	85393500	+	0	503	0	60	551	0.108893	0.00278927
Atxn10	TRUE	chr15	85462355	+	4	1497	0.00267201	47.5	1363	0.0348496	0.00428579
Atxn2	TRUE	chr5	121814760	+	3	404	0.00742574	32	254.5	0.125737	0.00603781
Atxn2l	TRUE	chr7	126491980	-	2	669	0.00298954	28	419.5	0.0667461	0.00507711
Atxn3	TRUE	chr12	101933053	-	0	477	0	39	501.5	0.0777667	0.0050885
Atxn3	TRUE	chr12	101934254	-	0	412	0	23.5	414.5	0.0566948	0.00610614
Atxn7l3b	FALSE	chr10	112925723	-	10	421	0.023753	57.5	260.5	0.220729	0.00393575
Atxn7l3b	FALSE	chr10	112928279	-	1	765	0.00130719	46	925.5	0.0497029	0.00413193
Atxn7l3b	FALSE	chr10	112928351	-	5	3083	0.0016218	211.5	3160.5	0.0669198	0.00182231
Atxn7l3b	FALSE	chr10	112928356	-	3	3323	0.000902799	281	3420.5	0.0821517	0.00162034
Atxn7l3b	FALSE	chr10	112928404	-	10	4431	0.00225683	376	4303	0.0873809	0.00323018
Auh	FALSE	chr13	52835341	-	0	734	0	23.5	625.5	0.0375699	0.00473716
Auh	FALSE	chr13	52919219	-	0	241	0	32	143.5	0.222997	0.00405601
Aunip	FALSE	chr4	134523757	+	0	1046	0	35.5	653.5	0.0543229	0.00338045
Aup1	FALSE	chr6	83057328	+	0	1319	0	35.5	1202.5	0.0295218	0.00357108
Aup1	FALSE	chr6	83057370	+	4	2131	0.00187705	67.5	1953	0.0345622	0.00849436
Aup1	FALSE	chr6	83057515	+	1	3047	0.000328192	209	2908.5	0.0718583	0.0024749
Aup1	FALSE	chr6	83057652	+	0	879	0	74.5	1070.5	0.0695936	0.00262965
Aurkaip1	TRUE	chr4	155832615	+	1	1638	0.000610501	60.5	1100	0.055	0.00298692
Aurkaip1	TRUE	chr4	155832940	+	9	12347	0.000728922	339.5	8565	0.0396381	0.00177249
Aurkaip1	TRUE	chr4	155832955	+	15	11547	0.00129904	290.5	8477	0.0342692	0.0018728
Aurkaip1	TRUE	chr4	155832976	+	12	9739	0.00123216	294.5	7489	0.0393243	0.00267466
Aurkb	TRUE	chr11	69051429	+	2	1085	0.00184332	19.5	450.5	0.0432852	0.00641987
Avpi1	TRUE	chr19	42123652	-	3	2626	0.00114242	143.5	1847.5	0.0776725	0.00462835
Avpi1	TRUE	chr19	42123718	-	0	990	0	20	702.5	0.0284698	0.00502328
Avpi1	TRUE	chr19	42123751	-	3	510	0.00588235	53.5	397.5	0.134591	0.00328971
Axin1	FALSE	chr17	26195670	+	3	1844	0.0016269	88	1633	0.0538885	0.00252891
Axin2	FALSE	chr11	108944584	+	0	66	0	13.5	100	0.135	0.00979151
Azi2	FALSE	chr9	118051586	+	0	145	0	25.5	153	0.166667	0.00503101
Azin1	TRUE	chr15	38488473	-	0	560	0	12.5	409	0.0305623	0.00932971
Azin1	TRUE	chr15	38490425	-	0	139	0	20.5	173	0.118497	0.00836912
Azin2	FALSE	chr4	128932241	-	1	65	0.0153846	30	89.5	0.335196	0.00735511
B230206L02Rik	FALSE	chr11	94155620	+	1	460	0.00217391	174.5	618	0.282362	0.00182969
B230206L02Rik	FALSE	chr11	94155633	+	0	480	0	163	644	0.253106	0.00189336
B230206L02Rik	FALSE	chr11	94155707	+	3	314	0.00955414	47	493	0.0953347	0.00801031
B230219D22Rik	TRUE	chr13	55700013	+	0	39	0	14.5	35	0.414286	0.00852515
B230219D22Rik	TRUE	chr13	55700184	+	1	416	0.00240385	38	530.5	0.0716305	0.00588664
B230311B06Rik	FALSE	chr7	118596580	+	0	319	0	53	278	0.190647	0.00309295
B3gat3	FALSE	chr19	8927101	+	4	665	0.00601504	95.5	539.5	0.177016	0.00241594
B4galnt4	TRUE	chr7	141072160	+	0	376	0	26.5	332	0.0798193	0.0043174
B4galt6	TRUE	chr18	20684787	-	0	755	0	11	501	0.0219561	0.0099344
B4galt6	TRUE	chr18	20686654	-	1	727	0.00137552	121.5	897.5	0.135376	0.00223478
B4galt6	TRUE	chr18	20686702	-	1	609	0.00164204	22	765	0.0287582	0.00919104
B4galt6	TRUE	chr18	20688108	-	1	845	0.00118343	58.5	571	0.102452	0.00298718
B9d1	TRUE	chr11	61512718	+	1	2442	0.0004095	112.5	2054.5	0.0547578	0.00286885
B9d1	TRUE	chr11	61512768	+	4	3145	0.00127186	162.5	2668	0.060907	0.00255729
BC005537	TRUE	chr13	24802715	+	0	59	0	13.5	68	0.198529	0.00806237
BC005537	TRUE	chr13	24803276	+	0	222	0	25.5	310.5	0.0821256	0.00941509
BC005537	TRUE	chr13	24803318	+	0	255	0	37	360	0.102778	0.00493948
BC005537	TRUE	chr13	24803319	+	0	255	0	59.5	361.5	0.164592	0.00496248
BC005537	TRUE	chr13	24809947	+	0	438	0	41	575	0.0713043	0.00610794
BC005537	TRUE	chr13	24812693	+	0	806	0	43	742.5	0.0579125	0.00430894
BC005537	TRUE	chr13	24812783	+	1	1356	0.000737463	40.5	1237.5	0.0327273	0.00409774
BC005537	TRUE	chr13	24812791	+	0	1342	0	56.5	1199	0.0471226	0.00285079
BC005537	TRUE	chr13	24813164	+	1	553	0.00180832	126.5	663	0.190799	0.00372767
BC005537	TRUE	chr13	24813512	+	16	1319	0.0121304	308.5	1003	0.307577	0.0019298
BC005624	FALSE	chr2	30976080	-	1	1310	0.000763359	47.5	1809.5	0.0262503	0.0052099
BC051226	FALSE	chr17	33908315	-	4	354	0.0112994	39	216.5	0.180139	0.00433614
BC052040	FALSE	chr2	115778360	+	0	273	0	13.5	243.5	0.0554415	0.00777229
Bach1	FALSE	chr16	87730648	+	0	150	0	33.5	240.5	0.139293	0.00441734
Bag1	TRUE	chr4	40936522	-	3	5750	0.000521739	303.5	6138	0.0494461	0.00170389
Bag1	TRUE	chr4	40936574	-	27	6677	0.00404373	892	6784	0.131486	0.0022048
Bag1	TRUE	chr4	40936610	-	2	6132	0.000326158	161.5	6171.5	0.0261687	0.00531123
Bag1	TRUE	chr4	40936632	-	9	5017	0.0017939	280.5	5115.5	0.0548334	0.00173597
Bag1	TRUE	chr4	40936633	-	5	4962	0.00100766	200	5061.5	0.039514	0.00522947
Bag1	TRUE	chr4	40936668	-	139	3226	0.0430874	2188.5	3085	0.7094	0.00155925
Bag1	TRUE	chr4	40939161	-	2	1770	0.00112994	243.5	1918	0.126955	0.00224228
Bag1	TRUE	chr4	40941547	-	2	1735	0.00115274	41.5	1761	0.0235662	0.00541381
Bag1	TRUE	chr4	40941565	-	0	1546	0	189.5	1563.5	0.121202	0.00365339
Bag1	TRUE	chr4	40946194	-	0	1248	0	85.5	1581	0.0540797	0.00272262
Bag1	TRUE	chr4	40946213	-	34	1301	0.0261337	421	1725	0.244058	0.00223963
Bag1	TRUE	chr4	40948043	-	1	449	0.00222717	62.5	521	0.119962	0.00517573
Bag3	TRUE	chr7	128546739	+	0	1325	0	40	1164	0.0343643	0.0080051
Bag3	TRUE	chr7	128546775	+	6	1998	0.003003	88	1863	0.0472356	0.00298692
Bag5	FALSE	chr12	111710698	-	0	711	0	24.5	642.5	0.0381323	0.00474852
Bag5	FALSE	chr12	111710725	-	0	666	0	63.5	607	0.104613	0.0029157
Bag6	TRUE	chr17	35146779	+	1	574	0.00174216	40.5	348	0.116379	0.00339872
Bag6	TRUE	chr17	35146810	+	1	925	0.00108108	21.5	623.5	0.0344828	0.00600542
Bag6	TRUE	chr17	35146814	+	1	1006	0.000994036	42.5	681.5	0.0623624	0.00491889
Bag6	TRUE	chr17	35146893	+	2	2071	0.000965717	90	1472	0.0611413	0.00279094
Banf1	TRUE	chr19	5365846	-	0	523	0	23	541.5	0.0424746	0.00512836
Bap1	TRUE	chr14	31259700	+	1	1112	0.000899281	32.5	1060	0.0306604	0.00505106
Bap1	TRUE	chr14	31259713	+	5	1358	0.00368189	42	1259.5	0.0333466	0.00632763
Bap1	TRUE	chr14	31259819	+	2	1681	0.00118977	65.5	1678	0.0390346	0.00297345
Bap1	TRUE	chr14	31259857	+	0	1011	0	52.5	1033	0.0508228	0.0029206
Batf	FALSE	chr12	85708952	+	0	57	0	15	55	0.272727	0.00670613
Bax	TRUE	chr7	45461950	-	12	14023	0.000855737	280.5	7985	0.0351284	0.00159048
Bax	TRUE	chr7	45465263	-	1	542	0.00184502	23.5	346.5	0.0678211	0.00642826
Baz1a	FALSE	chr12	54900172	-	3	130	0.0230769	35	189.5	0.184697	0.00884526
Baz1b	TRUE	chr5	135245635	+	1	178	0.00561798	28	149.5	0.187291	0.0049789
Baz2a	TRUE	chr10	128116567	+	0	985	0	26.5	1027	0.0258033	0.00487448
Baz2a	TRUE	chr10	128121805	+	1	199	0.00502513	33	200.5	0.164589	0.00516533
Baz2a	TRUE	chr10	128121869	+	0	207	0	17.5	256	0.0683594	0.00928991
Baz2a	TRUE	chr10	128128312	+	1	97	0.0103093	15	53	0.283019	0.00771176
Baz2b	FALSE	chr2	59978569	-	0	179	0	14	160.5	0.0872274	0.00853067
Bbx	TRUE	chr16	50196780	-	0	265	0	43	308	0.13961	0.00378535
Bbx	TRUE	chr16	50240880	-	0	42	0	15	53	0.283019	0.00869597
Bcas2	TRUE	chr3	103171835	+	0	1364	0	105	1449	0.0724638	0.00298692
Bcas2	TRUE	chr3	103171994	+	1	2062	0.000484966	47.5	2278	0.0208516	0.0040938
Bcas2	TRUE	chr3	103178603	+	1	3563	0.000280662	70.5	2551	0.0276362	0.0028286
Bcat1	TRUE	chr6	144994048	-	1	504	0.00198413	16.5	471.5	0.0349947	0.00991768
Bcat1	TRUE	chr6	145000047	-	0	1088	0	26	994	0.0261569	0.00455977
Bcat1	TRUE	chr6	145000064	-	1	947	0.00105597	38	891.5	0.0426248	0.00519707
Bcat1	TRUE	chr6	145000080	-	6	811	0.00739827	121.5	775.5	0.156673	0.00253813
Bcat1	TRUE	chr6	145000183	-	0	664	0	12.5	676.5	0.0184775	0.00844969
Bcat2	FALSE	chr7	45589394	+	0	267	0	56.5	200	0.2825	0.00549302
Bccip	TRUE	chr7	133720708	+	0	274	0	9.5	165	0.0575758	0.00950496
Bccip	TRUE	chr7	133720859	+	4	2995	0.00133556	299	2266	0.131951	0.00397341
Bcdin3d	FALSE	chr15	99470275	-	0	566	0	20.5	425.5	0.0481786	0.00709309
Bcl2l13	FALSE	chr6	120888770	+	0	391	0	21	245	0.0857143	0.00505252
Bcl7b	FALSE	chr5	135181648	+	2	601	0.00332779	30.5	289	0.105536	0.00436807
Bcl7c	FALSE	chr7	127705736	-	5	1475	0.00338983	91.5	792.5	0.115457	0.00818626
Bcl9l	FALSE	chr9	44510303	+	2	234	0.00854701	29	347	0.0835735	0.00877657
Bclaf1	TRUE	chr10	20318064	+	0	158	0	14	182	0.0769231	0.00865939
Bclaf1	TRUE	chr10	20322076	+	0	123	0	27.5	165.5	0.166163	0.00975007
Bclaf1	TRUE	chr10	20322979	+	0	158	0	12.5	183	0.068306	0.0093787
Bclaf1	TRUE	chr10	20323174	+	3	1932	0.0015528	283.5	2699.5	0.105019	0.00172869
Bclaf1	TRUE	chr10	20323210	+	5	2231	0.00224115	140.5	3064.5	0.0458476	0.00325534
Bclaf1	TRUE	chr10	20323258	+	0	1862	0	93.5	2728.5	0.0342679	0.0028286
Bclaf1	TRUE	chr10	20325266	+	2	2099	0.000952835	94	2570	0.0365759	0.00246742
Bclaf1	TRUE	chr10	20325996	+	0	365	0	12.5	327	0.0382263	0.00840446
Bclaf1	TRUE	chr10	20332148	+	11	4014	0.00274041	150.5	4783.5	0.0314623	0.00263121
Bclaf1	TRUE	chr10	20333567	+	3	1374	0.00218341	88.5	1487	0.0595158	0.00256638
Bclaf1	TRUE	chr10	20340056	+	1	3876	0.000257998	75	3003.5	0.0249709	0.00253777
Bcr	FALSE	chr10	75182528	+	0	304	0	28.5	299	0.0953177	0.00640054
Bcr	FALSE	chr10	75182621	+	0	230	0	38.5	273	0.141026	0.00464161
Bcs1l	FALSE	chr1	74592005	+	0	358	0	19	232.5	0.0817204	0.00526212
Bdh1	FALSE	chr16	31457356	+	9	5296	0.0016994	184.5	4501.5	0.0409863	0.00183039
Bdh1	FALSE	chr16	31458705	+	19	635	0.0299213	222.5	528.5	0.421003	0.00212805
Bdp1	TRUE	chr13	100060522	-	1	123	0.00813008	41	189	0.216931	0.00497838
Bend3	TRUE	chr10	43515188	+	0	137	0	18	87	0.206897	0.00764943
Bend4	TRUE	chr5	67392655	-	1	385	0.0025974	42.5	379	0.112137	0.00414488
Bend4	TRUE	chr5	67392715	-	0	166	0	21.5	160	0.134375	0.00551133
Bend4	TRUE	chr5	67396955	-	1	129	0.00775194	38.5	148	0.260135	0.00441837
Bend4	TRUE	chr5	67396965	-	0	133	0	13	145.5	0.0893471	0.00983042
Bex1	TRUE	chrX	136214344	-	4	1060	0.00377358	61.5	830.5	0.0740518	0.00311168
Bex2	TRUE	chrX	136066637	-	12	3812	0.00314795	900.5	4060.5	0.221771	0.00225011
Bex3	TRUE	chrX	136271886	+	37	12287	0.00301131	3008.5	13635.5	0.220637	0.00155925
Bex4	TRUE	chrX	136140194	+	21	12817	0.00163845	491	8566	0.0573196	0.00155925
Bfar	TRUE	chr16	13702606	+	1	294	0.00340136	38.5	319.5	0.120501	0.00427276
Bfar	TRUE	chr16	13702611	+	0	279	0	26.5	308.5	0.0858995	0.00490974
Bhlhb9	TRUE	chrX	135889521	+	1	199	0.00502513	76.5	294.5	0.259762	0.00280558
Bhlhb9	TRUE	chrX	135890350	+	0	50	0	11.5	34	0.338235	0.00828145
Bhlhb9	TRUE	chrX	135890968	+	4	482	0.00829875	94	333.5	0.281859	0.00316143
Bhmt2	FALSE	chr13	93656472	-	3	444	0.00675676	24	239.5	0.100209	0.00654302
Bhmt	FALSE	chr13	93617118	-	6	1557	0.00385357	131	1193	0.109807	0.00802569
Bin1	FALSE	chr18	32435613	+	0	280	0	17.5	466.5	0.0375134	0.00730772
Bin3	FALSE	chr14	70137831	+	3	302	0.00993378	70	265	0.264151	0.00531123
Birc5	TRUE	chr11	117855395	+	11	1623	0.00677757	34.5	664	0.0519578	0.00598694
Birc5	TRUE	chr11	117855411	+	34	1799	0.0188994	234	732.5	0.319454	0.00170389
Birc6	TRUE	chr17	74677335	+	0	676	0	21	632	0.0332278	0.00600542
Bivm	FALSE	chr1	44144129	+	0	208	0	37.5	192	0.195312	0.00389403
Bivm	FALSE	chr1	44144207	+	0	269	0	66.5	241	0.275934	0.00277157
Bivm	FALSE	chr1	44144212	+	0	266	0	35.5	236.5	0.150106	0.00640054
Blm	TRUE	chr7	80455205	-	42	1375	0.0305455	146	756.5	0.192994	0.0025438
Blm	TRUE	chr7	80460805	-	0	864	0	27.5	632.5	0.0434783	0.00424803
Blmh	TRUE	chr11	76950012	+	1	457	0.00218818	32	507	0.0631164	0.00709345
Blmh	TRUE	chr11	76950013	+	0	455	0	18.5	504.5	0.03667	0.00859601
Blmh	TRUE	chr11	76950014	+	7	439	0.0159453	84	487	0.172485	0.00446901
Blmh	TRUE	chr11	76954527	+	0	433	0	80	512	0.15625	0.00390345
Blmh	TRUE	chr11	76968694	+	0	65	0	18	72.5	0.248276	0.00590738
Blmh	TRUE	chr11	76971944	+	1	138	0.00724638	18.5	132	0.140152	0.00827581
Blmh	TRUE	chr11	76986536	+	5	1196	0.0041806	291	1393	0.208902	0.00177249
Blmh	TRUE	chr11	76986539	+	1	1212	0.000825083	218.5	1444	0.151316	0.00177209
Blmh	TRUE	chr11	76986682	+	7	5574	0.00125583	583.5	6723.5	0.0867852	0.00155925
Blmh	TRUE	chr11	76986976	+	4	89	0.0449438	44	71.5	0.615385	0.00597485
Blmh	TRUE	chr11	76987003	+	1	117	0.00854701	23	115.5	0.199134	0.00902807
Blmh	TRUE	chr11	76987037	+	0	334	0	13.5	328	0.0411585	0.0076475
Bloc1s2	FALSE	chr19	44146029	-	0	532	0	19	688.5	0.0275962	0.00958412
Blvrb	FALSE	chr7	27459412	+	0	215	0	22	188	0.117021	0.00877418
Blvrb	FALSE	chr7	27462652	+	3	1261	0.00237906	52.5	883.5	0.0594228	0.00345989
Bmerb1	FALSE	chr16	14100819	+	3	838	0.00357995	67.5	1130	0.0597345	0.00510949
Bmerb1	FALSE	chr16	14100820	+	1	842	0.00118765	159.5	1134	0.140653	0.00189336
Bmp7	FALSE	chr2	172869785	-	0	747	0	38	1043.5	0.0364159	0.00397341
Bmp7	FALSE	chr2	172869905	-	0	500	0	23.5	564.5	0.0416298	0.00496454
Bmpr1a	TRUE	chr14	34411409	-	4	97	0.0412371	35.5	67	0.529851	0.00608237
Bms1	TRUE	chr6	118383488	-	45	5263	0.00855026	886	4538.5	0.195219	0.0020997
Bms1	TRUE	chr6	118384354	-	2	820	0.00243902	46.5	736	0.0631793	0.00369064
Bmt2	FALSE	chr6	13626990	-	6	442	0.0135747	34.5	277.5	0.124324	0.00939231
Bnip1	FALSE	chr17	26792302	+	0	336	0	15	156	0.0961538	0.00692068
Bnip1	FALSE	chr17	26792351	+	0	549	0	64.5	297.5	0.216807	0.00279568
Bnip2	FALSE	chr9	70008117	+	1	1100	0.000909091	83.5	1170.5	0.071337	0.00526661
Bnip2	FALSE	chr9	70008176	+	4	953	0.00419727	83.5	1030.5	0.0810286	0.00491912
Bnip2	FALSE	chr9	70008192	+	0	806	0	31.5	918	0.0343137	0.00515054
Bnip3l	TRUE	chr14	66985275	-	0	198	0	17.5	195	0.0897436	0.00802936
Bnip3l	TRUE	chr14	66985390	-	1	843	0.00118624	18	515.5	0.0349176	0.00791472
Bnip3l	TRUE	chr14	66985452	-	0	555	0	36.5	321	0.113707	0.0047335
Bnip3l	TRUE	chr14	66986340	-	2	172	0.0116279	27	97	0.278351	0.00488016
Bod1	TRUE	chr11	31665309	-	50	4588	0.010898	1400	4863.5	0.287859	0.00256154
Bod1	TRUE	chr11	31665310	-	5	4603	0.00108625	547	4884	0.111998	0.00212805
Bod1	TRUE	chr11	31665416	-	0	2931	0	68.5	3009	0.022765	0.00493068
Bod1	TRUE	chr11	31665454	-	3	1464	0.00204918	31	1417	0.0218772	0.00659399
Bod1l	TRUE	chr5	41819028	-	0	195	0	50	237.5	0.210526	0.00298692
Bod1l	TRUE	chr5	41819130	-	1	115	0.00869565	68.5	146	0.469178	0.00275506
Bod1l	TRUE	chr5	41832422	-	1	479	0.00208768	26	549	0.0473588	0.00675981
Bod1l	TRUE	chr5	41832548	-	0	994	0	46.5	962	0.0483368	0.0040529
Bod1l	TRUE	chr5	41832551	-	3	990	0.0030303	143.5	963	0.149013	0.0033808
Bod1l	TRUE	chr5	41832649	-	20	548	0.0364963	173	528	0.327652	0.00412883
Bola2	TRUE	chr7	126696246	+	39	24525	0.00159021	2314	25463	0.090877	0.00217488
Bola2	TRUE	chr7	126696566	+	571	26393	0.0216345	1355	28031.5	0.0483385	0.00211375
Bola2	TRUE	chr7	126696735	+	2	538	0.00371747	85	441.5	0.192525	0.00235649
Bola3	FALSE	chr6	83353056	+	0	631	0	69	428.5	0.161027	0.00331716
Bop1	TRUE	chr15	76453225	-	3	1910	0.00157068	45	1568	0.028699	0.00423329
Borcs7	FALSE	chr19	46701719	+	0	725	0	32.5	632.5	0.0513834	0.00447721
Bpgm	FALSE	chr6	34504850	+	0	286	0	33.5	244.5	0.137014	0.00474551
Bpgm	FALSE	chr6	34504854	+	0	310	0	29	259	0.111969	0.00405806
Bpgm	FALSE	chr6	34504917	+	0	615	0	88	525.5	0.16746	0.00286885
Bpnt1	TRUE	chr1	185356585	+	0	608	0	13	375.5	0.0346205	0.00900938
Bptf	TRUE	chr11	107035578	-	5	634	0.00788644	48.5	490	0.0989796	0.0040048
Bptf	TRUE	chr11	107043770	-	1	171	0.00584795	36.5	161.5	0.226006	0.00443941
Bptf	TRUE	chr11	107052910	-	0	111	0	19.5	113	0.172566	0.00544407
Bptf	TRUE	chr11	107077784	-	1	1457	0.000686342	100.5	1804	0.0557095	0.00239884
Bptf	TRUE	chr11	107078542	-	0	1105	0	168.5	1352.5	0.124584	0.00417055
Bptf	TRUE	chr11	107080818	-	3	2610	0.00114942	127	2429.5	0.0522741	0.00233088
Bptf	TRUE	chr11	107081266	-	10	1753	0.00570451	145	1663.5	0.0871656	0.0022152
Brd1	TRUE	chr15	88687945	-	0	101	0	20.5	102.5	0.2	0.00636757
Brd1	TRUE	chr15	88688092	-	1	367	0.0027248	21	322	0.0652174	0.00732543
Brd1	TRUE	chr15	88730495	-	0	375	0	24.5	592	0.0413851	0.00627333
Brd1	TRUE	chr15	88730534	-	0	445	0	30.5	606	0.05033	0.00472342
Brd2	TRUE	chr17	34114010	-	8	5057	0.00158197	554	5276	0.105004	0.00155925
Brd2	TRUE	chr17	34114028	-	19	4703	0.00403997	419.5	4864.5	0.086237	0.00155925
Brd3	TRUE	chr2	27446131	-	0	26	0	17.5	28.5	0.614035	0.00619585
Brd3	TRUE	chr2	27446763	-	1	279	0.00358423	28.5	183.5	0.155313	0.0070694
Brd3	TRUE	chr2	27448464	-	2	764	0.0026178	148	919	0.161045	0.0020997
Brd3	TRUE	chr2	27454376	-	0	994	0	32.5	1073	0.0302889	0.00412208
Brd3	TRUE	chr2	27454393	-	0	849	0	45.5	934	0.0487152	0.00518175
Brd4	TRUE	chr17	32196828	-	9	298	0.0302013	70.5	267	0.264045	0.00832847
Brd4	TRUE	chr17	32213042	-	0	130	0	48	174	0.275862	0.00325668
Brd4	TRUE	chr17	32229430	-	0	206	0	36	260.5	0.138196	0.00392578
Brd7	TRUE	chr8	88346878	-	1	650	0.00153846	213.5	758	0.281662	0.00254895
Brd7	TRUE	chr8	88358023	-	0	613	0	31	754.5	0.0410868	0.00410851
Brd8	TRUE	chr18	34599249	-	0	301	0	21	319.5	0.0657277	0.00837769
Brd8	TRUE	chr18	34604645	-	0	615	0	26	854	0.030445	0.00876395
Brd8	TRUE	chr18	34605496	-	0	752	0	43.5	873	0.0498282	0.00424292
Brd8	TRUE	chr18	34605591	-	0	275	0	27	306.5	0.0880914	0.00482809
Brd8	TRUE	chr18	34613275	-	5	1375	0.00363636	71.5	1674.5	0.0426993	0.00574852
Brd9	FALSE	chr13	73944792	+	0	179	0	16	155	0.103226	0.006411
Bri3	TRUE	chr5	144264286	+	9	10520	0.000855513	217	8883	0.0244287	0.00189288
Bri3	TRUE	chr5	144264290	+	10	10283	0.000972479	256.5	8760	0.0292808	0.00170525
Bri3bp	TRUE	chr5	125454617	+	0	459	0	19.5	365.5	0.0533516	0.00531123
Bri3bp	TRUE	chr5	125454701	+	2	684	0.00292398	30.5	532.5	0.057277	0.00765565
Bri3bp	TRUE	chr5	125454946	+	3	3755	0.000798935	86	2286.5	0.0376121	0.00832955
Brip1os	TRUE	chr11	86209235	+	16	143	0.111888	57	110	0.518182	0.00517159
Brip1os	TRUE	chr11	86209320	+	3	518	0.00579151	138	423	0.326241	0.00230815
Brix1	TRUE	chr15	10485781	-	4	1344	0.00297619	64	2226	0.0287511	0.00472423
Brk1	TRUE	chr6	113616119	+	1	338	0.00295858	73	280.5	0.26025	0.00246353
Brk1	TRUE	chr6	113616223	+	2	242	0.00826446	31	223.5	0.138702	0.00640054
Brk1	TRUE	chr6	113616347	+	0	508	0	12	336	0.0357143	0.00773085
Brk1	TRUE	chr6	113616759	+	4	1050	0.00380952	42	1225.5	0.0342717	0.00562195
Brk1	TRUE	chr6	113616851	+	4	1252	0.00319489	192.5	1553.5	0.123914	0.00193611
Brms1l	TRUE	chr12	55861103	+	0	59	0	13.5	62	0.217742	0.0077482
Brwd1	TRUE	chr16	96002219	-	2	177	0.0112994	25	146	0.171233	0.00929696
Brwd1	TRUE	chr16	96066804	-	4	443	0.00902934	65	311.5	0.208668	0.00394887
Brwd1	TRUE	chr16	96066805	-	0	445	0	25.5	313.5	0.0813397	0.00501879
Brwd3	TRUE	chrX	108769780	-	0	152	0	10.5	106	0.0990566	0.00948465
Brwd3	TRUE	chrX	108771598	-	0	51	0	19.5	45.5	0.428571	0.00591126
Brwd3	TRUE	chrX	108774864	-	0	164	0	56.5	200.5	0.281796	0.00376554
Brwd3	TRUE	chrX	108774865	-	0	164	0	14.5	201	0.0721393	0.00769199
Brwd3	TRUE	chrX	108774993	-	0	97	0	25.5	130	0.196154	0.00500713
Bscl2	FALSE	chr19	8848155	+	2	2449	0.00081666	113.5	2893.5	0.0392259	0.00262473
Bscl2	FALSE	chr19	8848474	+	21	2925	0.00717949	466	3509.5	0.132782	0.00160745
Bscl2	FALSE	chr19	8848561	+	8	3747	0.00213504	384	4641	0.0827408	0.00216527
Bscl2	FALSE	chr19	8848611	+	2	2545	0.000785855	345	3284	0.105055	0.00162319
Bsg	TRUE	chr10	79709721	+	0	152	0	32	179.5	0.178273	0.00513044
Bsg	TRUE	chr10	79709739	+	1	150	0.00666667	35.5	164.5	0.215805	0.00446795
Bsg	TRUE	chr10	79710291	+	2	371	0.00539084	41	336	0.122024	0.00533299
Bsg	TRUE	chr10	79710713	+	1	643	0.00155521	46.5	675	0.0688889	0.00388286
Bsg	TRUE	chr10	79710838	+	0	1114	0	35	1236.5	0.0283057	0.00384211
Bsg	TRUE	chr10	79710869	+	8	1322	0.00605144	203.5	1417	0.143613	0.00186027
Bsg	TRUE	chr10	79710904	+	0	1442	0	61	1609.5	0.0379	0.00338045
Bsg	TRUE	chr10	79711568	+	2	2513	0.000795862	52.5	2304	0.0227865	0.00340482
Bsg	TRUE	chr10	79711617	+	4	3311	0.00120809	182	2546.5	0.0714706	0.00177249
Bsg	TRUE	chr10	79711961	+	5	992	0.00504032	61	1017.5	0.0599509	0.00488645
Bspry	FALSE	chr4	62496989	+	0	140	0	23	147	0.156463	0.00701283
Btbd10	FALSE	chr7	113325844	-	0	572	0	15	637.5	0.0235294	0.00777122
Btbd10	FALSE	chr7	113325890	-	0	354	0	31.5	370.5	0.0850202	0.00409245
Btbd19	FALSE	chr4	117119312	-	17	914	0.0185996	153	1614	0.0947955	0.00336038
Btbd2	FALSE	chr10	80642699	-	1	893	0.00111982	30	693	0.04329	0.00544864
Btbd2	FALSE	chr10	80642775	-	32	1247	0.0256616	140.5	886	0.158578	0.00256147
Btbd2	FALSE	chr10	80642811	-	13	1113	0.0116801	63	762	0.0826772	0.00398568
Btbd2	FALSE	chr10	80642830	-	8	1021	0.00783545	56	689	0.0812772	0.00374126
Btbd3	FALSE	chr2	138287266	+	1	173	0.00578035	15	101	0.148515	0.00899955
Btbd7	FALSE	chr12	102784143	-	0	119	0	41	178.5	0.229692	0.00739505
Btbd7	FALSE	chr12	102784175	-	0	142	0	63	231.5	0.272138	0.0060287
Btbd9	FALSE	chr17	30217647	-	0	336	0	33	426.5	0.077374	0.00511453
Btbd9	FALSE	chr17	30217677	-	0	321	0	54.5	431.5	0.126304	0.00516015
Btf3	TRUE	chr13	98310145	-	7	24474	0.000286018	1732.5	12660	0.136848	0.0025659
Btf3	TRUE	chr13	98313096	-	3	3048	0.000984252	48	1586	0.0302648	0.0036214
Btf3	TRUE	chr13	98313117	-	5	2351	0.00212676	76.5	1397	0.0547602	0.00332852
Btf3	TRUE	chr13	98313123	-	3	2128	0.00140977	149.5	1314	0.113775	0.00185953
Btf3	TRUE	chr13	98313128	-	9	1754	0.00513113	109	1162	0.0938038	0.00271834
Btf3	TRUE	chr13	98313273	-	1	873	0.00114547	49	758.5	0.0646012	0.00341714
Btf3	TRUE	chr13	98313281	-	1	896	0.00111607	56.5	786.5	0.0718373	0.00399387
Btg2	FALSE	chr1	134075524	-	5	2842	0.00175932	256	2597	0.0985753	0.00207134
Btg2	FALSE	chr1	134077433	-	2	1026	0.00194932	141	877.5	0.160684	0.00309579
Bub1	TRUE	chr2	127810742	-	17	140	0.121429	80	139.5	0.573477	0.00384211
Bvht	FALSE	chr18	61647287	+	1	1231	0.000812348	40	1305.5	0.0306396	0.00421847
Bysl	TRUE	chr17	47601257	-	0	604	0	19	569	0.0333919	0.00912116
Bzw1	TRUE	chr1	58403006	+	1	266	0.0037594	49	267	0.183521	0.00382744
Bzw1	TRUE	chr1	58403650	+	15	382	0.039267	135	389.5	0.346598	0.00232516
Bzw1	TRUE	chr1	58405264	+	4	3784	0.00105708	152.5	3362	0.0453599	0.00485607
Bzw1	TRUE	chr1	58405279	+	7	4022	0.00174043	266	3569	0.0745307	0.00362593
Bzw1	TRUE	chr1	58407204	+	1	924	0.00108225	24	440	0.0545455	0.0051986
Bzw2	TRUE	chr12	36104283	-	14	4607	0.00303885	125.5	4465.5	0.0281044	0.00275506
Bzw2	TRUE	chr12	36104285	-	2	4457	0.000448732	95	4325	0.0219653	0.00235396
Bzw2	TRUE	chr12	36104288	-	15	4389	0.00341764	842	4270	0.19719	0.00155925
Bzw2	TRUE	chr12	36104339	-	5	2467	0.00202675	86.5	2373	0.0364517	0.00283119
Bzw2	TRUE	chr12	36107515	-	0	559	0	13	454	0.0286344	0.00820077
Bzw2	TRUE	chr12	36109764	-	0	258	0	11	222.5	0.0494382	0.0093354
Bzw2	TRUE	chr12	36113992	-	0	298	0	19.5	205	0.095122	0.00965774
Bzw2	TRUE	chr12	36113993	-	0	297	0	81	204	0.397059	0.00338575
Bzw2	TRUE	chr12	36113994	-	0	296	0	16	206	0.0776699	0.00600679
Bzw2	TRUE	chr12	36113997	-	0	289	0	34	201.5	0.168734	0.00372477
C130074G19Rik	FALSE	chr1	184873979	-	0	505	0	29	385.5	0.075227	0.00388502
C1galt1	FALSE	chr6	7873882	+	6	40	0.15	29.5	40.5	0.728395	0.00718681
C1qbp	TRUE	chr11	70978040	-	30	20043	0.00149678	441	12974.5	0.0339897	0.00243173
C1qbp	TRUE	chr11	70978041	-	23	20057	0.00114673	508.5	12982.5	0.0391681	0.00229413
C1qbp	TRUE	chr11	70982242	-	0	338	0	16.5	309.5	0.0533118	0.00625362
C2cd2	FALSE	chr16	97859034	-	7	127	0.0551181	84.5	149	0.567114	0.00293563
C330007P06Rik	FALSE	chrX	36849237	-	2	224	0.00892857	68.5	213	0.321596	0.00400896
C330007P06Rik	FALSE	chrX	36849330	-	1	515	0.00194175	18	506	0.0355731	0.0093354
C330007P06Rik	FALSE	chrX	36849358	-	1	344	0.00290698	115	315	0.365079	0.00229099
Caap1	TRUE	chr4	94521120	-	0	118	0	20.5	145	0.141379	0.00688624
Cab39	TRUE	chr1	85849533	+	0	121	0	15.5	122	0.127049	0.00695254
Cab39	TRUE	chr1	85849831	+	0	879	0	64	929.5	0.0688542	0.00281686
Cab39	TRUE	chr1	85851230	+	0	175	0	14.5	123	0.117886	0.00731456
Cacfd1	FALSE	chr2	27020836	+	3	259	0.011583	62.5	339.5	0.184094	0.00377817
Cacnb3	FALSE	chr15	98644390	+	4	978	0.00408998	60.5	928.5	0.0651589	0.00408999
Cacng6	FALSE	chr7	3435488	+	2	37	0.0540541	30	57	0.526316	0.0068461
Cactin	FALSE	chr10	81322863	+	1	135	0.00740741	25.5	104	0.245192	0.00523318
Cactin	FALSE	chr10	81325373	+	2	57	0.0350877	32	69.5	0.460432	0.00550209
Cacul1	TRUE	chr19	60527015	-	1	699	0.00143062	201.5	978.5	0.205927	0.00243173
Cacul1	TRUE	chr19	60527064	-	3	579	0.00518135	140.5	733	0.191678	0.00210189
Cacybp	TRUE	chr1	160203041	-	31	8743	0.00354569	783.5	5282.5	0.14832	0.00155925
Cacybp	TRUE	chr1	160203216	-	1	13401	7.46e-05	209.5	9318	0.0224834	0.00172869
Cacybp	TRUE	chr1	160205004	-	7	3126	0.00223928	492	2756	0.17852	0.0024051
Cacybp	TRUE	chr1	160206107	-	8	9323	0.000858093	312	7984	0.0390782	0.00160777
Cad	TRUE	chr5	31078194	+	2	1622	0.00123305	76.5	1005.5	0.0760816	0.00262473
Cad	TRUE	chr5	31078304	+	6	5090	0.00117878	131	3643	0.0359594	0.00212903
Cadm1	TRUE	chr9	47850433	+	0	505	0	22.5	427	0.0526932	0.00842167
Cadm1	TRUE	chr9	47853091	+	0	50	0	14	35.5	0.394366	0.00705348
Cadm1	TRUE	chr9	47853240	+	0	244	0	15	157.5	0.0952381	0.00789563
Calcoco2	TRUE	chr11	96099457	-	10	4791	0.00208725	129.5	4146	0.0312349	0.00229779
Calcoco2	TRUE	chr11	96099612	-	12	4502	0.00266548	1028	3947.5	0.260418	0.00325685
Calcoco2	TRUE	chr11	96099696	-	8	6682	0.00119725	420.5	7874.5	0.0534002	0.00553439
Calcoco2	TRUE	chr11	96099815	-	2	6439	0.000310607	208	7383.5	0.0281709	0.00339426
Calcoco2	TRUE	chr11	96099819	-	4	6165	0.000648824	526.5	7069.5	0.0744749	0.0022134
Calcoco2	TRUE	chr11	96103308	-	1	835	0.00119761	146	792	0.184343	0.00191931
Calcoco2	TRUE	chr11	96107453	-	0	349	0	15	278	0.0539568	0.00652219
Cald1	FALSE	chr6	34745704	+	3	1422	0.0021097	141	1515	0.0930693	0.0034079
Cald1	FALSE	chr6	34773577	+	2	81	0.0246914	24	82.5	0.290909	0.0094317
Calhm2	FALSE	chr19	47132416	-	2	613	0.00326264	33	551.5	0.0598368	0.00888206
Calm1	TRUE	chr12	100205616	+	8	4012	0.00199402	855.5	3591.5	0.238201	0.00216848
Calm1	TRUE	chr12	100207012	+	0	1086	0	32.5	713.5	0.0455501	0.00369064
Calm1	TRUE	chr12	100207183	+	22	6142	0.00358189	157.5	4067	0.0387263	0.00221288
Calm1	TRUE	chr12	100207186	+	1691	5932	0.285064	2778.5	3935.5	0.706009	0.00155925
Calm2	TRUE	chr17	87435912	-	8	8343	0.000958888	313	11295.5	0.0277101	0.00172937
Calm3	TRUE	chr7	16915554	-	5	4952	0.00100969	109.5	3174.5	0.0344936	0.00867698
Calm3	TRUE	chr7	16915559	-	9	4874	0.00184653	155.5	3120.5	0.0498318	0.00229099
Calm3	TRUE	chr7	16915560	-	11	4837	0.00227414	156	3101.5	0.0502982	0.00562799
Calm3	TRUE	chr7	16915572	-	4	4354	0.000918695	67.5	2814	0.0239872	0.00316866
Calm3	TRUE	chr7	16916128	-	0	196	0	20	156	0.128205	0.00687629
Calm3	TRUE	chr7	16917089	-	6	7129	0.000841633	135	5434	0.0248436	0.00202811
Calm3	TRUE	chr7	16917133	-	3	5069	0.000591833	107.5	3801.5	0.0282783	0.00784759
Calm3	TRUE	chr7	16917429	-	1	812	0.00123153	17.5	590.5	0.0296359	0.00832149
Calm3	TRUE	chr7	16917484	-	2	563	0.0035524	78	508	0.153543	0.00253257
Calm3	TRUE	chr7	16917678	-	3	545	0.00550459	168	471	0.356688	0.00180871
Calml4	FALSE	chr9	62875775	+	0	308	0	164.5	484.5	0.339525	0.00240262
Calr4	FALSE	chr4	109238940	+	0	67	0	37	117	0.316239	0.00482554
Calr4	FALSE	chr4	109251363	+	0	415	0	50.5	715.5	0.07058	0.0042377
Calr	TRUE	chr8	84842264	-	12	3626	0.00330943	474	4334.5	0.109355	0.00155925
Calr	TRUE	chr8	84842345	-	0	2001	0	110.5	2068	0.0534333	0.00391691
Calr	TRUE	chr8	84842358	-	0	1654	0	72.5	1655.5	0.0437934	0.00369064
Calr	TRUE	chr8	84842945	-	3	3553	0.000844357	284.5	6186.5	0.0459872	0.00172937
Calr	TRUE	chr8	84843032	-	4	5279	0.000757719	201.5	8150	0.0247239	0.00220121
Calr	TRUE	chr8	84846748	-	0	82	0	13.5	103	0.131068	0.0081308
Calu	TRUE	chr6	29356677	+	0	244	0	17	219	0.0776256	0.00985202
Calu	TRUE	chr6	29361469	+	0	134	0	15	138	0.108696	0.00825434
Calu	TRUE	chr6	29375432	+	0	33	0	17	44.5	0.382022	0.0085657
Calu	TRUE	chr6	29376352	+	0	363	0	16.5	230.5	0.0715835	0.00570092
Camkk2	FALSE	chr5	122731444	-	0	140	0	11	87.5	0.125714	0.00789563
Camkk2	FALSE	chr5	122731449	-	32	136	0.235294	67.5	86	0.784884	0.00645387
Cand2	FALSE	chr6	115804251	+	3	250	0.012	27.5	220	0.125	0.00736218
Cant1	TRUE	chr11	118406468	-	0	504	0	13	486.5	0.0267215	0.0081092
Canx	TRUE	chr11	50294666	-	1	857	0.00116686	20	668	0.0299401	0.00762046
Canx	TRUE	chr11	50294687	-	0	687	0	18	530	0.0339623	0.00682111
Canx	TRUE	chr11	50295141	-	3	4863	0.000616903	425.5	4859.5	0.0875604	0.00155925
Canx	TRUE	chr11	50295146	-	2	4782	0.000418235	140	4789.5	0.0292306	0.00215675
Canx	TRUE	chr11	50295150	-	4	4760	0.000840336	415	4769.5	0.0870112	0.00155925
Canx	TRUE	chr11	50295201	-	3	3179	0.000943693	495	3204	0.154494	0.00155925
Canx	TRUE	chr11	50295559	-	0	59	0	13.5	50	0.27	0.00703183
Canx	TRUE	chr11	50296053	-	0	1052	0	32	543.5	0.0588776	0.0043499
Canx	TRUE	chr11	50296141	-	0	894	0	47	823	0.0571081	0.00585996
Canx	TRUE	chr11	50296160	-	0	836	0	30	837	0.0358423	0.00874109
Canx	TRUE	chr11	50296195	-	0	800	0	22	852	0.0258216	0.00812483
Canx	TRUE	chr11	50297109	-	1	1799	0.000555864	48.5	2645.5	0.018333	0.00418275
Canx	TRUE	chr11	50297130	-	3	1961	0.00152983	79	2923.5	0.0270224	0.00348723
Canx	TRUE	chr11	50297136	-	2	1916	0.00104384	136.5	2877	0.0474453	0.00230466
Canx	TRUE	chr11	50297290	-	5	2126	0.00235183	507	3289	0.15415	0.00360461
Canx	TRUE	chr11	50297312	-	3	2164	0.00138632	425.5	3480	0.12227	0.00241594
Canx	TRUE	chr11	50297317	-	3	2283	0.00131406	335	3660	0.0915301	0.00348647
Canx	TRUE	chr11	50298201	-	5	2872	0.00174095	179.5	3893.5	0.0461025	0.00241641
Canx	TRUE	chr11	50299150	-	0	1469	0	80	1704.5	0.0469346	0.00239961
Canx	TRUE	chr11	50299206	-	2	523	0.00382409	131	544.5	0.240588	0.00427555
Canx	TRUE	chr11	50300941	-	0	333	0	24	444.5	0.0539933	0.00918914
Canx	TRUE	chr11	50301004	-	2	378	0.005291	134.5	488.5	0.275333	0.00210189
Canx	TRUE	chr11	50308843	-	1	1299	0.000769823	76.5	1452	0.052686	0.00369484
Canx	TRUE	chr11	50308871	-	0	876	0	58	892	0.0650224	0.00388923
Canx	TRUE	chr11	50310387	-	0	399	0	63	472	0.133475	0.00317569
Canx	TRUE	chr11	50311658	-	3	2708	0.00110783	517	4264	0.121248	0.00155925
Cap2	FALSE	chr13	46648309	+	0	628	0	15.5	495	0.0313131	0.00779842
Capn5	FALSE	chr7	98121608	-	0	413	0	32.5	580	0.0560345	0.00758363
Capn5	FALSE	chr7	98121710	-	1	907	0.00110254	92	1055.5	0.0871625	0.00762295
Capns1	TRUE	chr7	30186953	-	13	3654	0.00355775	304.5	5649	0.0539033	0.00182231
Capns1	TRUE	chr7	30192516	-	0	400	0	19.5	545.5	0.035747	0.00822238
Caprin1	TRUE	chr2	103765698	-	6	1486	0.00403769	33.5	1322.5	0.0253308	0.00828437
Caprin1	TRUE	chr2	103767376	-	1	691	0.00144718	18.5	474	0.0390295	0.00773166
Caprin1	TRUE	chr2	103796738	-	5	2476	0.00201939	54.5	1883.5	0.0289355	0.00376405
Caprin2	FALSE	chr6	148842681	-	0	695	0	133	611.5	0.217498	0.00201359
Capsl	FALSE	chr15	9465918	+	1	645	0.00155039	15.5	370.5	0.0418354	0.00833049
Capza2	TRUE	chr6	17654137	+	1	1295	0.000772201	132.5	1668	0.0794365	0.00207066
Capza2	TRUE	chr6	17656249	+	0	870	0	136	1128	0.120567	0.00205572
Capza2	TRUE	chr6	17662120	+	0	509	0	26	601.5	0.0432253	0.0047462
Capza2	TRUE	chr6	17665400	+	0	381	0	22.5	458.5	0.0490731	0.00518175
Capza2	TRUE	chr6	17665771	+	0	69	0	17.5	61	0.286885	0.00682994
Capza2	TRUE	chr6	17665785	+	1	74	0.0135135	24.5	64	0.382812	0.0058501
Capza2	TRUE	chr6	17666021	+	4	1687	0.00237107	63	1296	0.0486111	0.00414921
Capza2	TRUE	chr6	17666025	+	10	1742	0.00574053	231	1316	0.175532	0.00180348
Capzb	TRUE	chr4	139280094	+	2	943	0.00212089	80.5	851	0.0945946	0.00312403
Capzb	TRUE	chr4	139287823	+	1	2103	0.000475511	49.5	1731.5	0.0285879	0.00462931
Capzb	TRUE	chr4	139291534	+	21	2634	0.00797267	90	2137.5	0.0421053	0.00541985
Capzb	TRUE	chr4	139291541	+	16	2941	0.00544033	58	2376.5	0.0244056	0.00746172
Capzb	TRUE	chr4	139291688	+	8	5080	0.0015748	89.5	4501.5	0.0198823	0.00284437
Car13	FALSE	chr3	14661717	+	0	529	0	20.5	651	0.03149	0.00862543
Car6	FALSE	chr4	150187175	-	0	24	0	68.5	122.5	0.559184	0.00319691
Car6	FALSE	chr4	150187260	-	0	9	0	33.5	53.5	0.626168	0.00945638
Car8	FALSE	chr4	8145958	-	0	122	0	23	109.5	0.210046	0.0047111
Card6	FALSE	chr15	5097709	-	0	68	0	9.5	37.5	0.253333	0.00908881
Cars2	FALSE	chr8	11521969	-	0	168	0	22	147.5	0.149153	0.00580675
Cars	TRUE	chr7	143557421	-	1	80	0.0125	28	80.5	0.347826	0.00587473
Cars	TRUE	chr7	143557827	-	15	6468	0.00231911	827.5	7082	0.116846	0.00155925
Cars	TRUE	chr7	143557960	-	4	3229	0.00123877	97.5	3733.5	0.0261149	0.00264662
Cars	TRUE	chr7	143565056	-	1	1420	0.000704225	68	1634.5	0.0416029	0.0042919
Casc4	TRUE	chr2	121867512	+	2	623	0.00321027	68	665.5	0.102179	0.00303551
Casp8ap2	TRUE	chr4	32639926	+	0	410	0	19	508	0.0374016	0.00610939
Cast	TRUE	chr13	74725423	-	0	314	0	18.5	418.5	0.0442055	0.00653254
Cat	FALSE	chr2	103454169	-	0	1652	0	25	913.5	0.0273673	0.00474551
Catsperz	FALSE	chr19	6922579	-	0	555	0	39	896	0.0435268	0.00382744
Catsperz	FALSE	chr19	6922592	-	1	539	0.00185529	114.5	840.5	0.136228	0.00238807
Cavin1	FALSE	chr11	100957781	-	0	90	0	23.5	146.5	0.16041	0.0077695
Cbl	TRUE	chr9	44146652	-	0	271	0	12	196.5	0.0610687	0.008789
Cbl	TRUE	chr9	44149063	-	0	171	0	50	212.5	0.235294	0.00372592
Cbl	TRUE	chr9	44149071	-	1	153	0.00653595	37	190.5	0.194226	0.00489349
Cbl	TRUE	chr9	44149383	-	0	168	0	14.5	168.5	0.0860534	0.00936628
Cbr1	FALSE	chr16	93609830	+	0	144	0	15.5	142.5	0.108772	0.00883371
Cbr1	FALSE	chr16	93610056	+	1	1014	0.000986193	46	871.5	0.0527826	0.00432739
Cbr4	FALSE	chr8	61503330	+	1	1230	0.000813008	58.5	1025.5	0.0570453	0.00515445
Cbr4	FALSE	chr8	61503367	+	0	1126	0	37	979.5	0.0377744	0.00810452
Cbr4	FALSE	chr8	61503371	+	0	1111	0	29.5	973	0.0303186	0.00788946
Cbwd1	FALSE	chr19	24953332	-	0	227	0	28.5	229.5	0.124183	0.00466844
Cbx1	TRUE	chr11	96807066	+	7	882	0.00793651	53	555.5	0.0954095	0.00402525
Cbx1	TRUE	chr11	96807081	+	0	1098	0	40	733	0.0545703	0.00341621
Cbx1	TRUE	chr11	96807083	+	5	1105	0.00452489	88.5	739	0.119756	0.00604284
Cbx1	TRUE	chr11	96807477	+	1	1244	0.000803859	57	846.5	0.0673361	0.00375174
Cbx1	TRUE	chr11	96807481	+	0	1277	0	19.5	879.5	0.0221717	0.0053413
Cbx1	TRUE	chr11	96807486	+	0	1292	0	22.5	893.5	0.0251819	0.0047335
Cbx2	FALSE	chr11	119031034	+	0	679	0	22	605.5	0.0363336	0.00654401
Cbx3	TRUE	chr6	51481787	+	3	443	0.00677201	71.5	352.5	0.202837	0.0039428
Cbx3	TRUE	chr6	51483403	+	54	2175	0.0248276	152.5	1399.5	0.108967	0.0028286
Cbx3	TRUE	chr6	51483411	+	29	2532	0.0114534	184.5	1589	0.116111	0.0020048
Cbx3	TRUE	chr6	51483414	+	3	2714	0.00110538	63.5	1720	0.0369186	0.00313025
Cbx5	TRUE	chr15	103192409	-	0	213	0	10.5	188.5	0.0557029	0.00963544
Cbx5	TRUE	chr15	103192505	-	1	337	0.00296736	70.5	291	0.242268	0.00354665
Cbx5	TRUE	chr15	103192561	-	0	255	0	27.5	225.5	0.121951	0.00429034
Cbx5	TRUE	chr15	103194588	-	0	70	0	13	65.5	0.198473	0.00849465
Cbx5	TRUE	chr15	103196406	-	3	2472	0.00121359	68	2933.5	0.0231805	0.00902781
Cbx5	TRUE	chr15	103196435	-	10	3074	0.00325309	414.5	3431.5	0.120793	0.00262705
Cbx5	TRUE	chr15	103196518	-	5	2903	0.00172236	98	3137.5	0.0312351	0.00259498
Cbx5	TRUE	chr15	103197359	-	0	848	0	19	883.5	0.0215054	0.0087736
Cbx5	TRUE	chr15	103197635	-	1	275	0.00363636	23.5	189.5	0.124011	0.00645387
Ccar1	TRUE	chr10	62744081	-	2	194	0.0103093	21.5	121.5	0.176955	0.00681008
Ccar1	TRUE	chr10	62744805	-	0	268	0	11	172	0.0639535	0.00820965
Ccar1	TRUE	chr10	62756559	-	25	2532	0.00987362	653.5	2220.5	0.294303	0.00155925
Ccar1	TRUE	chr10	62764343	-	0	1094	0	26.5	1203.5	0.0220191	0.00484953
Ccar2	FALSE	chr14	70142078	-	0	101	0	15	178	0.0842697	0.00900564
Ccdc107	TRUE	chr4	43493749	+	0	151	0	16	215	0.0744186	0.00869298
Ccdc107	TRUE	chr4	43495346	+	0	118	0	21.5	128	0.167969	0.00529159
Ccdc107	TRUE	chr4	43495608	+	1	852	0.00117371	39.5	536	0.073694	0.00372592
Ccdc112	TRUE	chr18	46287356	-	0	133	0	29.5	233	0.126609	0.00720247
Ccdc117	TRUE	chr11	5529073	-	2	507	0.00394477	100	489	0.204499	0.00513044
Ccdc117	TRUE	chr11	5530718	-	0	434	0	17.5	777	0.0225225	0.0083118
Ccdc117	TRUE	chr11	5530811	-	0	232	0	43.5	377.5	0.115232	0.00384877
Ccdc124	TRUE	chr8	70868550	-	0	778	0	41.5	444.5	0.0933633	0.00310137
Ccdc124	TRUE	chr8	70868553	-	10	716	0.0139665	44.5	412	0.10801	0.00513171
Ccdc125	FALSE	chr13	100694401	+	0	196	0	78	436	0.178899	0.00259428
Ccdc127	TRUE	chr13	74356886	+	0	332	0	20.5	354.5	0.0578279	0.00724635
Ccdc12	FALSE	chr9	110711448	+	51	4011	0.012715	861.5	2623	0.328441	0.00196846
Ccdc134	FALSE	chr15	82141917	+	0	138	0	23.5	199	0.11809	0.00962982
Ccdc136	FALSE	chr6	29426775	+	0	356	0	24.5	265	0.0924528	0.00480315
Ccdc174	FALSE	chr6	91888176	+	0	133	0	27.5	129.5	0.212355	0.00432327
Ccdc174	FALSE	chr6	91892956	+	0	678	0	54.5	621.5	0.0876911	0.00333798
Ccdc181	FALSE	chr1	164287756	+	0	135	0	10.5	136.5	0.0769231	0.00976258
Ccdc34	TRUE	chr2	110018194	+	2	3756	0.000532481	98.5	3374.5	0.0291895	0.0042919
Ccdc34	TRUE	chr2	110022001	+	4	3314	0.001207	122	3440.5	0.03546	0.00296693
Ccdc3	FALSE	chr2	5230747	+	0	119	0	30.5	123	0.247967	0.00613038
Ccdc43	TRUE	chr11	102684940	-	1	538	0.00185874	25	430	0.0581395	0.00614612
Ccdc43	TRUE	chr11	102685023	-	3	314	0.00955414	99.5	312.5	0.3184	0.0027724
Ccdc43	TRUE	chr11	102685562	-	1	475	0.00210526	91.5	459.5	0.199129	0.00549243
Ccdc43	TRUE	chr11	102685638	-	0	316	0	36	266	0.135338	0.0047115
Ccdc43	TRUE	chr11	102690225	-	0	1296	0	52.5	1545.5	0.0339696	0.00429924
Ccdc43	TRUE	chr11	102690266	-	2	851	0.00235018	204	1007	0.202582	0.00235122
Ccdc47	TRUE	chr11	106211722	-	1	352	0.00284091	37	585	0.0632479	0.00877955
Ccdc50	TRUE	chr16	27436371	+	1	267	0.00374532	130.5	394	0.331218	0.0051592
Ccdc50	TRUE	chr16	27436375	+	0	267	0	73.5	391.5	0.187739	0.00354805
Ccdc50	TRUE	chr16	27446613	+	0	202	0	18	222	0.0810811	0.00684431
Ccdc50	TRUE	chr16	27446649	+	0	209	0	12	251	0.0478088	0.009334
Ccdc50	TRUE	chr16	27446682	+	1	226	0.00442478	56	265	0.211321	0.00427656
Ccdc6	TRUE	chr10	70192643	+	2	659	0.0030349	96.5	792.5	0.121767	0.00241594
Ccdc77	FALSE	chr6	120324707	-	0	340	0	29	477	0.0607966	0.00442566
Ccdc86	FALSE	chr19	10942861	-	1	1911	0.000523286	63.5	2441	0.0260139	0.0048869
Ccdc88a	TRUE	chr11	29463824	+	0	521	0	41.5	612	0.0678105	0.0050798
Ccdc88c	TRUE	chr12	100912078	-	1	146	0.00684931	19.5	142	0.137324	0.00824859
Ccdc91	FALSE	chr6	147632500	+	0	523	0	21	527	0.0398482	0.00779101
Ccdc93	FALSE	chr1	121501389	+	0	270	0	36.5	285.5	0.127846	0.00404484
Ccdc93	FALSE	chr1	121506266	+	1	493	0.0020284	44	500	0.088	0.00444732
Ccdc97	FALSE	chr7	25711296	-	1	1050	0.000952381	81.5	989.5	0.0823648	0.00262473
Ccdc97	FALSE	chr7	25711315	-	5	843	0.0059312	58	804.5	0.0720945	0.00403826
Cchcr1	FALSE	chr17	35530833	+	0	598	0	27	483.5	0.0558428	0.00461552
Ccm2	TRUE	chr11	6596528	+	1	678	0.00147493	28	684	0.0409357	0.00564179
Ccm2	TRUE	chr11	6596594	+	7	987	0.0070922	238	1026.5	0.231856	0.00227622
Ccnb1	TRUE	chr13	100778815	-	2	2302	0.00086881	82.5	1796	0.0459354	0.00262238
Ccnb2	TRUE	chr9	70409362	-	0	444	0	24.5	240	0.102083	0.00508846
Ccnb2	TRUE	chr9	70409383	-	0	257	0	28	138.5	0.202166	0.00433978
Ccnd1	TRUE	chr7	144932436	-	2	2276	0.000878735	66.5	1688	0.0393957	0.007665
Ccnd1	TRUE	chr7	144932612	-	1	3544	0.000282167	308	3271	0.0941608	0.00364517
Ccne2	FALSE	chr4	11193943	+	0	143	0	10.5	149.5	0.0702341	0.00991768
Ccng1	TRUE	chr11	40748614	-	2	2712	0.000737463	74.5	3140.5	0.0237223	0.00310384
Ccng1	TRUE	chr11	40749460	-	8	995	0.0080402	88	771.5	0.114064	0.00291935
Ccng1	TRUE	chr11	40749664	-	5	472	0.0105932	127.5	658	0.193769	0.0023822
Ccng1	TRUE	chr11	40749721	-	1	432	0.00231482	41.5	585.5	0.0708796	0.00900938
Ccng1	TRUE	chr11	40750152	-	0	158	0	29	296.5	0.0978078	0.00568124
Ccng1	TRUE	chr11	40750205	-	0	215	0	13.5	346.5	0.038961	0.0093647
Ccng1	TRUE	chr11	40750380	-	0	90	0	12.5	116.5	0.107296	0.00901766
Ccng1	TRUE	chr11	40750831	-	1	2155	0.000464037	54.5	2497.5	0.0218218	0.00436807
Ccng1	TRUE	chr11	40750833	-	5	2179	0.00229463	73	2525	0.0289109	0.00435287
Ccng1	TRUE	chr11	40751318	-	0	466	0	26	512.5	0.0507317	0.00656319
Ccng1	TRUE	chr11	40752178	-	0	463	0	25.5	737.5	0.0345763	0.00795257
Ccng1	TRUE	chr11	40753968	-	0	288	0	39	472.5	0.0825397	0.00406694
Ccni	TRUE	chr5	93182002	-	0	634	0	17	599	0.0283806	0.00817619
Ccni	TRUE	chr5	93182854	-	21	2166	0.00969529	110.5	2859.5	0.0386431	0.00578995
Ccni	TRUE	chr5	93182923	-	3	3268	0.000917993	191.5	4530.5	0.0422691	0.0018629
Ccni	TRUE	chr5	93183290	-	0	50	0	28	67	0.41791	0.00470281
Ccni	TRUE	chr5	93189584	-	76	331	0.229607	360.5	431	0.836427	0.00182969
Ccni	TRUE	chr5	93189622	-	0	325	0	54	410	0.131707	0.00317569
Ccnk	TRUE	chr12	108187198	+	0	293	0	22.5	382	0.0589005	0.00591126
Ccnk	TRUE	chr12	108203224	+	1	3902	0.000256279	166.5	3919	0.0424853	0.00190639
Ccnl2	TRUE	chr4	155818656	+	29	410	0.0707317	97.5	292	0.333904	0.00331716
Ccnl2	TRUE	chr4	155823964	+	2	1167	0.0017138	22	945	0.0232804	0.00806784
Ccnt1	TRUE	chr15	98538872	-	2	858	0.002331	34.5	744	0.046371	0.00592186
Ccnt1	TRUE	chr15	98539340	-	1	822	0.00121655	55.5	888.5	0.0624648	0.00317569
Ccnt2	TRUE	chr1	127804481	+	0	481	0	18	460	0.0391304	0.00671989
Ccnyl1	FALSE	chr1	64724909	+	0	48	0	19	45	0.422222	0.00654054
Cct2	TRUE	chr10	117051273	-	6	14875	0.000403361	464.5	9809	0.0473545	0.00202637
Cct2	TRUE	chr10	117053028	-	10	11848	0.000844024	547	7530.5	0.0726379	0.00340108
Cct2	TRUE	chr10	117053077	-	31	4550	0.00681319	125	2608.5	0.0479203	0.00594749
Cct2	TRUE	chr10	117060655	-	1	5790	0.000172712	241.5	6420.5	0.0376139	0.00177249
Cct2	TRUE	chr10	117060724	-	8	9106	0.000878542	472	10459	0.0451286	0.0028138
Cct2	TRUE	chr10	117060759	-	10	9118	0.00109673	419	10294.5	0.0407013	0.00230511
Cct2	TRUE	chr10	117060804	-	51	7382	0.0069087	1353	8145.5	0.166104	0.00155925
Cct2	TRUE	chr10	117060827	-	12	6168	0.00194553	430.5	6810	0.0632159	0.00172869
Cct2	TRUE	chr10	117061332	-	3	3019	0.000993707	84	3200	0.02625	0.00739069
Cct2	TRUE	chr10	117061531	-	13	1907	0.00681699	704	2069	0.340261	0.00160777
Cct2	TRUE	chr10	117062029	-	6	2829	0.00212089	191	2968.5	0.0643423	0.00189288
Cct2	TRUE	chr10	117062037	-	2	2909	0.000687521	81	3034.5	0.026693	0.00267871
Cct2	TRUE	chr10	117062076	-	3	3022	0.00099272	68	2939.5	0.0231332	0.00309164
Cct3	TRUE	chr3	88305105	+	3	2177	0.00137804	115.5	2352.5	0.0490967	0.00608374
Cct3	TRUE	chr3	88309222	+	1	2193	0.000455996	62.5	2471	0.0252934	0.00303203
Cct3	TRUE	chr3	88318452	+	12	494	0.0242915	195	619.5	0.31477	0.00313961
Cct3	TRUE	chr3	88320492	+	1	418	0.00239234	242	572	0.423077	0.00290503
Cct3	TRUE	chr3	88321490	+	21	10156	0.00206774	1407.5	8504.5	0.165501	0.00172937
Cct3	TRUE	chr3	88321617	+	29	29552	0.000981321	2485.5	24580.5	0.101117	0.00155925
Cct4	TRUE	chr11	22999107	+	0	174	0	14.5	233	0.0622318	0.00839208
Cct4	TRUE	chr11	23002200	+	0	2482	0	125	3668	0.0340785	0.00452644
Cct4	TRUE	chr11	23002305	+	1	1922	0.000520291	75	2791.5	0.0268673	0.00284551
Cct4	TRUE	chr11	23002336	+	0	1444	0	59	1862	0.0316864	0.00289712
Cct5	TRUE	chr15	31592667	-	1	921	0.00108578	48.5	651.5	0.0744436	0.00316167
Cct5	TRUE	chr15	31594238	-	0	1075	0	51	1026	0.0497076	0.0047897
Cct5	TRUE	chr15	31594412	-	0	1536	0	91.5	1487.5	0.0615126	0.00249693
Cct6a	TRUE	chr5	129793708	+	0	186	0	37.5	199	0.188442	0.0036238
Cct6a	TRUE	chr5	129845622	+	6	1027	0.00584226	131	913.5	0.143404	0.00235649
Cct6a	TRUE	chr5	129845625	+	3	1057	0.00283822	151.5	958	0.158142	0.00212805
Cct6a	TRUE	chr5	129845749	+	2	1599	0.00125078	146.5	1413.5	0.103643	0.00190348
Cct6a	TRUE	chr5	129845761	+	1	1864	0.000536481	47.5	1638.5	0.0289899	0.00348431
Cct6a	TRUE	chr5	129845985	+	15	2867	0.00523195	202	2485.5	0.0812714	0.00202901
Cct6a	TRUE	chr5	129846001	+	13	2685	0.00484171	92.5	2216	0.0417419	0.0030803
Cct7	TRUE	chr6	85452103	+	0	89	0	15	76	0.197368	0.00844971
Cct7	TRUE	chr6	85464814	+	1	273	0.003663	57	208.5	0.273381	0.00322026
Cct7	TRUE	chr6	85464868	+	0	186	0	13	165	0.0787879	0.00829715
Cct7	TRUE	chr6	85464881	+	0	168	0	64.5	148	0.435811	0.00365339
Cct7	TRUE	chr6	85467631	+	0	369	0	73.5	320	0.229687	0.00253338
Cct8	TRUE	chr16	87484026	-	33	35231	0.000936675	1325	30100	0.0440199	0.00155925
Cct8	TRUE	chr16	87486656	-	0	2113	0	91.5	2746	0.0333212	0.00318485
Cct8	TRUE	chr16	87487555	-	3	2067	0.00145138	135	2678	0.0504108	0.00232516
Cct8	TRUE	chr16	87487623	-	1	1275	0.000784314	67.5	1649.5	0.0409215	0.00328045
Cct8	TRUE	chr16	87487654	-	1	913	0.00109529	52.5	1102	0.0476407	0.00343414
Cct8	TRUE	chr16	87491332	-	0	325	0	28.5	328.5	0.086758	0.00513709
Cct8	TRUE	chr16	87493738	-	0	254	0	16	267.5	0.0598131	0.00848619
Ccz1	TRUE	chr5	143990671	-	0	266	0	15.5	178.5	0.0868347	0.00598694
Ccz1	TRUE	chr5	144011044	-	1	105	0.00952381	45	125.5	0.358566	0.00834781
Cd164	TRUE	chr10	41529222	+	16	250	0.064	80.5	249.5	0.322645	0.00387686
Cd2ap	TRUE	chr17	42794353	-	11	228	0.0482456	94.5	248	0.381048	0.00345425
Cd2ap	TRUE	chr17	42794406	-	0	305	0	27.5	303.5	0.0906096	0.00616249
Cd2ap	TRUE	chr17	42826289	-	0	170	0	15.5	155.5	0.0996785	0.00690687
Cd2ap	TRUE	chr17	42834189	-	0	865	0	37.5	952	0.0393908	0.00780131
Cd2ap	TRUE	chr17	42852369	-	1	791	0.00126422	32	833.5	0.0383923	0.00916253
Cd2bp2	TRUE	chr7	127192068	-	0	970	0	55	1187	0.0463353	0.00372592
Cd2bp2	TRUE	chr7	127192320	-	0	692	0	52.5	604.5	0.0868486	0.00638469
Cd2bp2	TRUE	chr7	127193827	-	2	3044	0.00065703	80.5	2519.5	0.0319508	0.00247081
Cd2bp2	TRUE	chr7	127193833	-	117	2946	0.0397149	244	2419	0.100868	0.0032321
Cd2bp2	TRUE	chr7	127193854	-	3	2890	0.00103806	181	2406	0.0752286	0.00362651
Cd2bp2	TRUE	chr7	127193857	-	1	2860	0.00034965	58	2366	0.0245139	0.00298511
Cd320	TRUE	chr17	33848581	+	0	1941	0	41	1643.5	0.0249468	0.00548839
Cd3d	FALSE	chr9	44985672	+	0	682	0	88	716	0.122905	0.00652628
Cd3eap	FALSE	chr7	19356547	-	0	1152	0	19	831	0.022864	0.00564179
Cd3eap	FALSE	chr7	19356610	-	16	619	0.0258481	187.5	424	0.442217	0.00177249
Cd3eap	FALSE	chr7	19356661	-	0	250	0	26.5	140.5	0.188612	0.00416512
Cd3eap	FALSE	chr7	19357276	-	2	2310	0.000865801	55.5	2260	0.0245575	0.00475742
Cd63	TRUE	chr10	128912279	+	10	5619	0.00177968	227	2859	0.0793984	0.00191931
Cd63	TRUE	chr10	128912296	+	22	7100	0.00309859	386	3764.5	0.102537	0.00186667
Cd63	TRUE	chr10	128912459	+	140	10668	0.0131234	1092.5	5737.5	0.190414	0.00155925
Cd81	TRUE	chr7	143065252	+	0	120	0	17	149.5	0.113712	0.00660981
Cd9	TRUE	chr6	125462128	-	1	751	0.00133156	83	661.5	0.125472	0.00398348
Cdc123	TRUE	chr2	5794761	-	13	3566	0.00364554	626	3423.5	0.182854	0.00155925
Cdc123	TRUE	chr2	5809807	-	0	315	0	11.5	196	0.0586735	0.00923319
Cdc123	TRUE	chr2	5810817	-	1	1991	0.00050226	67.5	2697.5	0.0250232	0.00527293
Cdc123	TRUE	chr2	5821368	-	0	947	0	67	1161.5	0.057684	0.00283189
Cdc123	TRUE	chr2	5823151	-	0	414	0	46	391.5	0.117497	0.00342091
Cdc14b	FALSE	chr13	64195414	-	0	99	0	20	99.5	0.201005	0.00544864
Cdc16	TRUE	chr8	13777495	+	0	183	0	19.5	242	0.0805785	0.00593608
Cdc16	TRUE	chr8	13781684	+	2	1553	0.00128783	29	1203	0.0241064	0.00645111
Cdc20	TRUE	chr4	118433483	-	7	6072	0.00115283	118	3233	0.0364986	0.00272262
Cdc25b	FALSE	chr2	131198302	+	0	262	0	58	229	0.253275	0.00313025
Cdc26	TRUE	chr4	62394645	-	4	997	0.00401204	41	417	0.0983213	0.00358871
Cdc27	TRUE	chr11	104504181	-	0	259	0	12.5	249.5	0.0501002	0.00887725
Cdc34	TRUE	chr10	79684859	+	0	259	0	34.5	264.5	0.130435	0.00372615
Cdc34	TRUE	chr10	79687868	+	2	2665	0.000750469	63.5	2527	0.0251286	0.00365229
Cdc34	TRUE	chr10	79688028	+	52	4638	0.0112117	147.5	4444	0.0331908	0.00462043
Cdc34	TRUE	chr10	79688219	+	67	15999	0.00418776	1397.5	12652	0.110457	0.00155925
Cdc37	TRUE	chr9	21142527	-	1	1312	0.000762195	35.5	1546.5	0.0229551	0.00724877
Cdc37l1	TRUE	chr19	28995266	+	20	1019	0.0196271	313	892	0.350897	0.0018629
Cdc40	FALSE	chr10	40851064	-	0	566	0	15.5	565	0.0274336	0.00677115
Cdc42	TRUE	chr4	137319929	-	10	7434	0.00134517	635.5	6022.5	0.105521	0.00332001
Cdc42	TRUE	chr4	137319979	-	2	3534	0.000565931	70	2671.5	0.0262025	0.00267997
Cdc42	TRUE	chr4	137320350	-	7	1016	0.00688976	275	1222.5	0.224949	0.0018629
Cdc42	TRUE	chr4	137321179	-	1	1985	0.000503778	58.5	1737.5	0.0336691	0.00301639
Cdc42	TRUE	chr4	137321856	-	5	135	0.037037	133.5	193.5	0.689922	0.00272318
Cdc42	TRUE	chr4	137322606	-	0	353	0	36	277	0.129964	0.00345636
Cdc42	TRUE	chr4	137328741	-	0	1824	0	65	1512	0.0429894	0.00301639
Cdc42	TRUE	chr4	137328751	-	3	1690	0.00177515	38.5	1419	0.0271318	0.00628756
Cdc42	TRUE	chr4	137329093	-	0	709	0	109.5	1013	0.108095	0.00242232
Cdc42ep4	FALSE	chr11	113727070	-	3	665	0.00451128	151.5	584.5	0.259196	0.00684075
Cdc42ep4	FALSE	chr11	113727085	-	0	563	0	15.5	485	0.0319588	0.00846013
Cdc42ep4	FALSE	chr11	113727140	-	5	238	0.0210084	32.5	169	0.192308	0.00726632
Cdc42ep5	FALSE	chr7	4151406	-	1	1093	0.000914913	17	589.5	0.028838	0.00786509
Cdc42se2	TRUE	chr11	54717808	-	0	196	0	23	124.5	0.184739	0.0047165
Cdc5l	TRUE	chr17	45391945	-	6	2447	0.00245198	53.5	1839.5	0.029084	0.004524
Cdc5l	TRUE	chr17	45392049	-	3	6480	0.000462963	458	4105.5	0.111558	0.00155925
Cdc5l	TRUE	chr17	45392145	-	5	3837	0.0013031	115.5	2361.5	0.0489096	0.00276049
Cdc5l	TRUE	chr17	45392278	-	2	441	0.00453515	30.5	280.5	0.108734	0.00584707
Cdc5l	TRUE	chr17	45404655	-	2	1141	0.00175285	290.5	1340	0.216791	0.00171028
Cdc5l	TRUE	chr17	45408361	-	10	5498	0.00181884	131.5	5554	0.0236766	0.00241594
Cdc5l	TRUE	chr17	45419780	-	1	2407	0.000415455	62	2259	0.0274458	0.00684165
Cdc5l	TRUE	chr17	45433486	-	1	639	0.00156495	201.5	739.5	0.272481	0.00491744
Cdc73	TRUE	chr1	143685985	-	0	125	0	28	167.5	0.167164	0.00452278
Cdc7	TRUE	chr5	106984245	+	0	1125	0	45	895	0.0502793	0.0030417
Cdca3	TRUE	chr6	124833139	+	35	11645	0.00300558	275.5	8687.5	0.0317122	0.00223963
Cdca3	TRUE	chr6	124833206	+	28	7954	0.00352024	154	6726.5	0.0228945	0.00263789
Cdca5	TRUE	chr19	6091483	+	2	641	0.00312013	32	433.5	0.0738178	0.00584271
Cdca7	TRUE	chr2	72486715	+	5	7611	0.000656944	70.5	3195.5	0.0220623	0.00317569
Cdca8	FALSE	chr4	124918659	-	42	8623	0.0048707	714	7277.5	0.0981106	0.00315405
Cdca8	FALSE	chr4	124918714	-	15	5288	0.00283661	132	4572.5	0.0288682	0.00311168
Cdca8	FALSE	chr4	124936390	-	3	2678	0.00112024	100	2179.5	0.0458821	0.0024051
Cdh1	TRUE	chr8	106653896	+	0	357	0	13	247.5	0.0525253	0.0071749
Cdh1	TRUE	chr8	106664377	+	0	49	0	15.5	47	0.329787	0.00906521
Cdh1	TRUE	chr8	106669251	+	0	262	0	22.5	270	0.0833333	0.0049965
Cdh1	TRUE	chr8	106669541	+	0	135	0	22.5	115.5	0.194805	0.0049965
Cdh1	TRUE	chr8	106669553	+	0	164	0	21	137.5	0.152727	0.00857383
Cdh1	TRUE	chr8	106669647	+	0	921	0	36.5	840	0.0434524	0.00358507
Cdh1	TRUE	chr8	106669663	+	0	966	0	171	899	0.190211	0.0018629
Cdh1	TRUE	chr8	106669700	+	0	1150	0	36.5	1054	0.03463	0.00463155
Cdh1	TRUE	chr8	106669774	+	4	1007	0.0039722	74.5	994.5	0.074912	0.00598694
Cdh1	TRUE	chr8	106669831	+	0	623	0	89.5	589.5	0.151824	0.00230511
Cdh1	TRUE	chr8	106670081	+	18	3319	0.00542332	182	1846	0.0985915	0.00234246
Cdip1	FALSE	chr16	4767081	-	3	584	0.00513699	36.5	396	0.0921717	0.00916587
Cdip1	FALSE	chr16	4767514	-	0	520	0	38.5	668	0.0576347	0.00520532
Cdip1	FALSE	chr16	4767533	-	11	451	0.0243902	358	604.5	0.592225	0.00172937
Cdip1	FALSE	chr16	4767550	-	1	380	0.00263158	26	507.5	0.0512315	0.0088134
Cdip1	FALSE	chr16	4767557	-	2	355	0.0056338	157	477	0.32914	0.00239961
Cdip1	FALSE	chr16	4768150	-	0	82	0	17	145	0.117241	0.00808789
Cdipt	TRUE	chr7	126980385	+	3	2447	0.00122599	254	2592.5	0.0979749	0.00281686
Cdk11b	TRUE	chr4	155649601	+	0	750	0	34.5	536	0.0643657	0.00397611
Cdk11b	TRUE	chr4	155649812	+	2	1660	0.00120482	46	1291.5	0.0356175	0.00360461
Cdk12	TRUE	chr11	98250537	+	1	159	0.00628931	65.5	191.5	0.342037	0.0040048
Cdk13	TRUE	chr13	17766600	-	0	615	0	65.5	663.5	0.0987189	0.00330523
Cdk13	TRUE	chr13	17766602	-	0	626	0	127	680.5	0.186627	0.00205572
Cdk16	TRUE	chrX	20699690	+	6	1290	0.00465116	38	1245.5	0.0305098	0.0067461
Cdk16	TRUE	chrX	20699696	+	5	1358	0.00368189	242.5	1300.5	0.186467	0.00253338
Cdk18	FALSE	chr1	132113818	-	2	1257	0.00159109	111	1171.5	0.0947503	0.00232301
Cdk18	FALSE	chr1	132113863	-	5	989	0.00505561	94	915	0.102732	0.00283189
Cdk2ap2	FALSE	chr19	4098709	+	0	944	0	22	562	0.0391459	0.0047115
Cdk4	TRUE	chr10	127065161	+	0	340	0	11	180.5	0.0609418	0.00793137
Cdk4	TRUE	chr10	127067017	+	20	11610	0.00172265	399.5	8423.5	0.0474268	0.00155925
Cdk4	TRUE	chr10	127067053	+	180	11826	0.0152207	4570	8807	0.518905	0.00155925
Cdk4	TRUE	chr10	127067057	+	4	11689	0.000342202	283.5	8737	0.0324482	0.00172937
Cdk5rap3	FALSE	chr11	96907968	-	2	2224	0.000899281	55	2320.5	0.0237018	0.00359498
Cdk6	TRUE	chr5	3523114	+	6	266	0.0225564	31	114.5	0.270742	0.00491395
Cdk7	TRUE	chr13	100704398	-	5	2289	0.00218436	120.5	1445	0.083391	0.00218228
Cdk9	TRUE	chr2	32707568	-	28	5074	0.00551833	1088	4569.5	0.2381	0.00155925
Cdkl2	FALSE	chr5	92022185	-	0	40	0	14	65.5	0.21374	0.00907313
Cdkl2	FALSE	chr5	92031004	-	0	99	0	27	136	0.198529	0.00502053
Cdkn1a	FALSE	chr17	29100415	+	9	5306	0.00169619	442	6444	0.0685909	0.00160777
Cdkn2a	FALSE	chr4	89276764	-	0	332	0	15	258	0.0581395	0.00849181
Cdkn2aipnl	TRUE	chr11	51970195	+	0	238	0	10	203.5	0.04914	0.00972231
Cdkn2aipnl	TRUE	chr11	51976033	+	1	2101	0.000475964	57.5	1374	0.0418486	0.00706546
Cdkn2aipnl	TRUE	chr11	51976475	+	2	388	0.00515464	29.5	354	0.0833333	0.00720247
Cdkn2aipnl	TRUE	chr11	51976482	+	5	385	0.012987	66.5	344.5	0.193033	0.00591063
Cdkn2aipnl	TRUE	chr11	51976682	+	0	94	0	14.5	67	0.216418	0.00933967
Cdo1	TRUE	chr18	46713328	-	1	1102	0.000907441	49	875	0.056	0.00338754
Cdo1	TRUE	chr18	46713336	-	0	1078	0	135.5	845	0.160355	0.00239028
Cdo1	TRUE	chr18	46713342	-	10	1098	0.00910747	53.5	855	0.0625731	0.00494108
Cdo1	TRUE	chr18	46713346	-	2	1128	0.00177305	317.5	855	0.371345	0.00177249
Cdo1	TRUE	chr18	46713376	-	0	1036	0	34.5	747	0.0461847	0.00348578
Cdpf1	FALSE	chr15	85807058	-	11	1096	0.0100365	137.5	1052.5	0.130641	0.00224895
Cdpf1	FALSE	chr15	85807070	-	0	1240	0	37	1160.5	0.0318828	0.00451236
Cdpf1	FALSE	chr15	85807291	-	1	294	0.00340136	29.5	212	0.139151	0.00669822
Cdr2	FALSE	chr7	120957329	-	1	99	0.010101	13	58.5	0.222222	0.0099828
Cds2	TRUE	chr2	132296048	+	0	641	0	22	556	0.0395683	0.00488958
Cds2	TRUE	chr2	132307433	+	4	1894	0.00211193	84.5	1660.5	0.0508883	0.00569039
Cds2	TRUE	chr2	132311801	+	1	768	0.00130208	39	622.5	0.0626506	0.0038143
Cdv3	TRUE	chr9	103353295	-	3	8121	0.000369413	274.5	7105.5	0.038632	0.00172869
Cdv3	TRUE	chr9	103353313	-	8	7505	0.00106596	485.5	6420.5	0.0756172	0.00155925
Cdv3	TRUE	chr9	103353505	-	0	102	0	12	104	0.115385	0.00858708
Cdv3	TRUE	chr9	103353622	-	0	72	0	10	58.5	0.17094	0.00942547
Cdv3	TRUE	chr9	103365164	-	1	2064	0.000484496	74.5	1678	0.0443981	0.00572675
Cdv3	TRUE	chr9	103365236	-	1	916	0.0010917	36	690	0.0521739	0.00434436
Cdx1	FALSE	chr18	61019104	-	10	2188	0.00457038	44	1058	0.0415879	0.00444859
Cdx1	FALSE	chr18	61020464	-	1	493	0.0020284	104	405	0.25679	0.00229099
Cdyl	TRUE	chr13	35874000	+	0	195	0	13	137.5	0.0945455	0.00742899
Cebpg	TRUE	chr7	35049940	-	1	352	0.00284091	36	491.5	0.0732452	0.00532703
Cebpg	TRUE	chr7	35050385	-	0	236	0	20.5	214.5	0.0955711	0.00593041
Cebpg	TRUE	chr7	35050748	-	0	174	0	42	276.5	0.151899	0.00886917
Cebpz	TRUE	chr17	78921666	-	0	1689	0	132	1820.5	0.0725076	0.00205292
Cebpz	TRUE	chr17	78922262	-	2	923	0.00216685	60	809.5	0.0741198	0.0036238
Cebpz	TRUE	chr17	78926882	-	0	287	0	48	289.5	0.165803	0.00380855
Cecr2	TRUE	chr6	120754724	+	0	198	0	34	210	0.161905	0.00744533
Cecr2	TRUE	chr6	120755640	+	0	336	0	23.5	418	0.0562201	0.00523636
Cela1	FALSE	chr15	100674621	-	0	204	0	18.5	170	0.108824	0.0054816
Celf1	TRUE	chr2	91018690	+	1	3939	0.000253872	104	3356	0.0309893	0.00671989
Celf1	TRUE	chr2	91019081	+	6	886	0.00677201	38.5	468.5	0.0821772	0.00444732
Celf1	TRUE	chr2	91019265	+	2	443	0.00451467	46	365.5	0.125855	0.00358506
Cemip2	TRUE	chr19	21856185	+	0	439	0	61.5	423	0.14539	0.00267227
Cenpa	TRUE	chr5	30674155	+	23	5246	0.00438429	88.5	2771	0.0319379	0.0052214
Cenpe	TRUE	chr3	135235581	+	0	50	0	14.5	57.5	0.252174	0.00739115
Cenpe	TRUE	chr3	135246900	+	0	179	0	27	148	0.182432	0.00539675
Cenpe	TRUE	chr3	135248184	+	0	300	0	13.5	290.5	0.0464716	0.00920018
Cenpe	TRUE	chr3	135248411	+	8	444	0.018018	43	418	0.102871	0.00758363
Cenpf	TRUE	chr1	189641791	-	1	272	0.00367647	17.5	178	0.0983146	0.00916763
Cenpf	TRUE	chr1	189641817	-	0	292	0	9.5	181	0.0524862	0.00925699
Cenpf	TRUE	chr1	189658784	-	0	198	0	21	156.5	0.134185	0.00550644
Cenpf	TRUE	chr1	189659129	-	0	132	0	9.5	101	0.0940594	0.00990213
Cenpf	TRUE	chr1	189671107	-	0	307	0	22.5	256.5	0.0877193	0.00478564
Cenph	TRUE	chr13	100759748	-	5	1464	0.0034153	60.5	1288	0.0469721	0.00372601
Cenph	TRUE	chr13	100759779	-	97	2444	0.039689	398	1944	0.204733	0.00181537
Cenph	TRUE	chr13	100759780	-	6	2470	0.00242915	78	1967.5	0.0396442	0.00326202
Cenph	TRUE	chr13	100759783	-	6	2586	0.00232019	52.5	2030.5	0.0258557	0.00527431
Cenpm	FALSE	chr15	82233934	-	1	662	0.00151057	116.5	723	0.161134	0.00226349
Cenpo	FALSE	chr12	4213660	-	0	345	0	14	235	0.0595745	0.00740433
Cenpp	FALSE	chr13	49650197	-	1	715	0.0013986	30	656.5	0.0456969	0.00536688
Cenpq	FALSE	chr17	40923294	-	17	259	0.0656371	35	109.5	0.319635	0.00899762
Cenpv	TRUE	chr11	62525102	-	9	7138	0.00126086	133	4895	0.0271706	0.00331094
Cenpw	TRUE	chr10	30200456	-	3	1057	0.00283822	20	707.5	0.0282686	0.00885536
Cenpx	FALSE	chr11	120711138	-	7	4088	0.00171233	143	3399	0.0420712	0.00369446
Cenpx	FALSE	chr11	120711174	-	41	3945	0.0103929	610	3199	0.190685	0.00218941
Cenpx	FALSE	chr11	120711264	-	2	911	0.00219539	25.5	800	0.031875	0.00730162
Cep104	FALSE	chr4	154008120	+	4	175	0.0228571	54.5	243.5	0.223819	0.00457293
Cep104	FALSE	chr4	154008243	+	2	58	0.0344828	31.5	98	0.321429	0.00735527
Cep126	FALSE	chr9	8101080	-	1	40	0.025	18.5	45.5	0.406593	0.00871115
Cep128	FALSE	chr12	91255689	-	1	124	0.00806452	28.5	170.5	0.167155	0.00678339
Cep131	FALSE	chr11	120064489	-	0	218	0	20.5	238	0.0861345	0.00640054
Cep131	FALSE	chr11	120064560	-	0	415	0	41	419	0.097852	0.00785929
Cep164	FALSE	chr9	45767349	-	0	65	0	14	50.5	0.277228	0.00884158
Cep164	FALSE	chr9	45778906	-	0	48	0	18	54.5	0.330275	0.00595249
Cep164	FALSE	chr9	45809810	-	4	874	0.00457666	78.5	875	0.0897143	0.00331716
Cep19	FALSE	chr16	32104046	+	0	132	0	14.5	114.5	0.126638	0.00866061
Cep19	FALSE	chr16	32107893	+	4	917	0.00436205	115.5	811.5	0.142329	0.00217488
Cep41	FALSE	chr6	30653691	-	0	292	0	33.5	295	0.113559	0.00440008
Cep44	FALSE	chr8	56532864	-	0	291	0	61	435.5	0.140069	0.00285344
Cep44	FALSE	chr8	56532875	-	1	282	0.0035461	121.5	423	0.287234	0.00240262
Cep57	TRUE	chr9	13818395	-	1	708	0.00141243	69.5	605	0.114876	0.00800804
Cep57l1	FALSE	chr10	41721638	-	1	135	0.00740741	20.5	119	0.172269	0.00705426
Cep76	FALSE	chr18	67617957	-	31	243	0.127572	63	134	0.470149	0.00910343
Cep78	FALSE	chr19	15956099	-	2	351	0.00569801	41	364.5	0.112483	0.00489501
Cep83	FALSE	chr10	94750531	+	0	859	0	70.5	1031	0.0683802	0.00265847
Cep89	FALSE	chr7	35438560	+	0	1598	0	109.5	1596.5	0.0685875	0.00390323
Cep89	FALSE	chr7	35438589	+	0	1410	0	36	1441	0.0249827	0.00371444
Cers2	TRUE	chr3	95323347	+	3	644	0.00465839	18.5	288	0.0642361	0.00789563
Cers2	TRUE	chr3	95323427	+	1	1242	0.000805153	28.5	648	0.0439815	0.00471069
Cers5	TRUE	chr15	99735739	-	5	2874	0.00173974	87	3247	0.026794	0.00308139
Cers5	TRUE	chr15	99736346	-	0	169	0	15.5	132	0.117424	0.00634973
Cers6	TRUE	chr2	69109511	+	0	45	0	16.5	78.5	0.210191	0.00885095
Cfap36	TRUE	chr11	29222774	-	0	225	0	38.5	182	0.211538	0.00708321
Cfap36	TRUE	chr11	29230653	-	2	1693	0.00118133	68.5	1647	0.0415908	0.00398348
Cfap36	TRUE	chr11	29244091	-	9	920	0.00978261	230	762.5	0.301639	0.00204327
Cfap410	FALSE	chr10	77985284	+	3	163	0.0184049	60.5	187	0.323529	0.00330809
Cfap410	FALSE	chr10	77985287	+	0	166	0	38	189.5	0.200528	0.00357108
Cfap410	FALSE	chr10	77985296	+	4	168	0.0238095	53	185.5	0.285714	0.0038879
Cfdp1	TRUE	chr8	111779283	-	0	1033	0	24	681.5	0.0352164	0.00453042
Cfdp1	TRUE	chr8	111830899	-	0	1164	0	132.5	1136.5	0.116586	0.00360372
Cfdp1	TRUE	chr8	111840363	-	3	1743	0.00172117	66	1863.5	0.0354172	0.00370156
Cfdp1	TRUE	chr8	111841937	-	12	1191	0.0100756	46.5	1293.5	0.035949	0.00938123
Cfl2	TRUE	chr12	54861566	-	0	421	0	31	501	0.0618762	0.00483838
Cgref1	FALSE	chr5	30933343	-	1	317	0.00315457	77	824.5	0.0933899	0.00703078
Cgref1	FALSE	chr5	30933371	-	0	245	0	41	673.5	0.060876	0.00609864
Cgref1	FALSE	chr5	30933384	-	1	204	0.00490196	35	577	0.0606586	0.00811316
Chaf1a	TRUE	chr17	56057743	+	0	385	0	17.5	333.5	0.0524738	0.00589874
Chaf1b	TRUE	chr16	93905096	+	8	1349	0.00593032	72.5	969.5	0.0747808	0.00305333
Chchd10	TRUE	chr10	75937673	+	44	22168	0.00198484	1263.5	14282	0.088468	0.00212805
Chchd3	TRUE	chr6	32792367	-	2	2753	0.00072648	59.5	2266.5	0.0262519	0.00296977
Chchd3	TRUE	chr6	32792429	-	11	1984	0.00554435	69	1535.5	0.0449365	0.00567152
Chchd3	TRUE	chr6	32792475	-	1	1142	0.000875657	27.5	850.5	0.0323339	0.00806799
Chchd3	TRUE	chr6	32792500	-	1	708	0.00141243	24.5	479.5	0.0510949	0.00529159
Chchd3	TRUE	chr6	32803893	-	6	862	0.00696056	181	795.5	0.22753	0.00288825
Chchd3	TRUE	chr6	32803925	-	8	631	0.0126783	133.5	591	0.225888	0.00240262
Chchd3	TRUE	chr6	32852145	-	0	404	0	16.5	314.5	0.0524642	0.00906521
Chchd3	TRUE	chr6	32852202	-	1	214	0.0046729	25.5	189.5	0.134565	0.00570092
Chchd4	TRUE	chr6	91464408	-	5	7482	0.000668271	203	7138	0.0284393	0.00495287
Chchd4	TRUE	chr6	91464739	-	0	1179	0	16.5	679	0.0243004	0.00691356
Chchd5	FALSE	chr2	129133937	+	5	722	0.00692521	246.5	1006	0.24503	0.00269584
Chchd7	FALSE	chr4	3942772	+	4	3383	0.00118238	70	2075.5	0.0337268	0.00460548
Chchd7	FALSE	chr4	3943439	+	5	3191	0.00156691	67	2102	0.0318744	0.00314383
Chd1	TRUE	chr17	15758624	+	0	208	0	20	183	0.10929	0.00703078
Chd1l	FALSE	chr3	97560873	-	1	1016	0.000984252	37	736	0.0502717	0.00689529
Chd1l	FALSE	chr3	97560933	-	4	951	0.0042061	41.5	707.5	0.0586572	0.00467647
Chd1l	FALSE	chr3	97560941	-	1	945	0.0010582	80	702	0.11396	0.00244317
Chd1l	FALSE	chr3	97569107	-	3	553	0.00542496	43	498	0.0863454	0.00675677
Chd1l	FALSE	chr3	97572671	-	0	102	0	18	84.5	0.213018	0.00551207
Chd2	TRUE	chr7	73519492	-	1	537	0.0018622	34	786	0.043257	0.00627087
Chd3	FALSE	chr11	69343520	-	0	139	0	15	117.5	0.12766	0.00744533
Chd3	FALSE	chr11	69364726	-	1	398	0.00251256	24	508.5	0.0471976	0.00808789
Chd4	TRUE	chr6	125096258	+	35	793	0.0441362	530.5	1204.5	0.440432	0.00369064
Chd4	TRUE	chr6	125097124	+	1	1512	0.000661376	52.5	2333.5	0.0224984	0.00638504
Chd4	TRUE	chr6	125100783	+	2	562	0.00355872	118	557.5	0.211659	0.00269201
Chd4	TRUE	chr6	125101896	+	40	2204	0.0181488	468	2309	0.202685	0.00374126
Chd4	TRUE	chr6	125101952	+	1	3240	0.000308642	157	3426	0.045826	0.00508268
Chd4	TRUE	chr6	125101966	+	6	3431	0.00174876	416	3656	0.113786	0.00525511
Chd4	TRUE	chr6	125104966	+	0	289	0	65.5	345	0.189855	0.00260561
Chd4	TRUE	chr6	125105009	+	1	296	0.00337838	30	385.5	0.077821	0.00573583
Chd4	TRUE	chr6	125105210	+	1	296	0.00337838	52	479	0.108559	0.00419107
Chd4	TRUE	chr6	125106462	+	0	102	0	14	168	0.0833333	0.0096225
Chd4	TRUE	chr6	125114051	+	0	317	0	14.5	420.5	0.0344828	0.00928348
Chd4	TRUE	chr6	125114457	+	2	1192	0.00167785	95.5	1949	0.0489995	0.00722885
Chd4	TRUE	chr6	125120955	+	2	1727	0.00115808	426.5	2173	0.196272	0.00172543
Chd4	TRUE	chr6	125121278	+	0	2052	0	62	2637	0.0235116	0.00464301
Chd4	TRUE	chr6	125121318	+	3	2450	0.00122449	94	3172	0.0296343	0.00277157
Chd4	TRUE	chr6	125121371	+	1	2769	0.000361141	104.5	3534	0.0295699	0.00262473
Chd4	TRUE	chr6	125121385	+	4	2729	0.00146574	226	3490	0.0647564	0.00189638
Chd4	TRUE	chr6	125121537	+	9	2151	0.0041841	1518	2861	0.530584	0.00201359
Chd4	TRUE	chr6	125122232	+	6	1603	0.00374298	91.5	2164.5	0.042273	0.00312028
Chd4	TRUE	chr6	125122244	+	1	1597	0.000626174	92.5	2173.5	0.0425581	0.00297668
Chd4	TRUE	chr6	125122482	+	1	1281	0.00078064	62	1833	0.0338243	0.00393824
Chd4	TRUE	chr6	125122952	+	7	186	0.0376344	44	262	0.167939	0.00822315
Chd4	TRUE	chr6	125130321	+	18	6795	0.00264901	582	7378.5	0.0788778	0.00193342
Chd4	TRUE	chr6	125130473	+	43	3103	0.0138576	1211.5	3903	0.310402	0.00197102
Chd6	TRUE	chr2	161052587	-	1	854	0.00117096	40	961	0.0416233	0.00708994
Chd7	TRUE	chr4	8866577	+	0	487	0	12	411	0.0291971	0.00961046
Chd7	TRUE	chr4	8866710	+	0	490	0	38.5	473	0.0813953	0.00348864
Chek2	TRUE	chr5	110848491	+	0	576	0	31	350	0.0885714	0.00458554
Cherp	TRUE	chr8	72461310	-	0	31	0	14	30.5	0.459016	0.00717043
Chfr	TRUE	chr5	110144981	+	0	609	0	38	482	0.0788382	0.00685433
Chid1	TRUE	chr7	141496067	-	0	345	0	18.5	359	0.051532	0.0088962
Chka	FALSE	chr19	3894221	+	3	1889	0.00158814	89.5	2455	0.0364562	0.00517999
Chka	FALSE	chr19	3894226	+	0	1980	0	85	2571	0.0330611	0.00512077
Chmp2a	TRUE	chr7	13032745	-	7	1777	0.00393922	520.5	2508	0.207536	0.00450324
Chmp2b	FALSE	chr16	65539816	-	0	190	0	12	231.5	0.0518359	0.00988662
Chmp3	TRUE	chr6	71561068	+	1	1543	0.000648088	154	2170.5	0.0709514	0.00257273
Chmp3	TRUE	chr6	71574224	+	3	1222	0.00245499	178	1766.5	0.100764	0.0063371
Chmp3	TRUE	chr6	71579787	+	0	125	0	19	107	0.17757	0.00974758
Chmp3	TRUE	chr6	71580019	+	0	1687	0	37	1528	0.0242147	0.00352141
Chmp3	TRUE	chr6	71580084	+	2	1417	0.00141143	167.5	1494.5	0.112078	0.00577021
Chmp4b	TRUE	chr2	154691221	+	1	1791	0.000558347	140.5	1626.5	0.0863818	0.00272262
Chmp4b	TRUE	chr2	154692563	+	4	2750	0.00145455	138.5	2543.5	0.0544525	0.00207134
Chmp4b	TRUE	chr2	154692662	+	0	680	0	70.5	742.5	0.0949495	0.00341833
Chmp4b	TRUE	chr2	154694527	+	2	1413	0.00141543	25.5	1241.5	0.0205397	0.00768495
Chmp4b	TRUE	chr2	154694618	+	14	4931	0.00283918	193.5	4861	0.0398066	0.00192393
Chmp4b	TRUE	chr2	154694666	+	4	4552	0.000878735	229	4544	0.0503961	0.00190639
Chmp4c	TRUE	chr3	10392612	+	0	200	0	19	135	0.140741	0.00593586
Chmp7	TRUE	chr14	69717214	-	1	1314	0.000761035	105.5	1060.5	0.0994814	0.00766044
Chordc1	TRUE	chr9	18313635	+	0	160	0	16.5	92	0.179348	0.00609864
Chp1	TRUE	chr2	119586397	+	0	38	0	9.5	22.5	0.422222	0.00914298
Chp1	TRUE	chr2	119586745	+	7	334	0.0209581	81.5	262.5	0.310476	0.00372767
Chrac1	FALSE	chr15	73090549	+	0	399	0	44.5	450	0.0988889	0.00347463
Chrac1	FALSE	chr15	73093550	+	0	45	0	19	53	0.358491	0.005699
Chsy1	TRUE	chr7	66173737	+	1	170	0.00588235	45	175	0.257143	0.00802601
Chtop	TRUE	chr3	90499094	-	5	4471	0.00111832	218.5	3627	0.0602426	0.00172869
Chtop	TRUE	chr3	90499171	-	2	2522	0.000793021	86.5	1882	0.0459617	0.0037938
Chuk	TRUE	chr19	44073452	-	43	1097	0.0391978	303	952	0.318277	0.00572728
Chuk	TRUE	chr19	44073454	-	1	1126	0.000888099	32.5	982.5	0.0330789	0.0081308
Chuk	TRUE	chr19	44073455	-	2	1137	0.00175902	30	997.5	0.0300752	0.00569913
Chuk	TRUE	chr19	44086980	-	0	170	0	50	330.5	0.151286	0.00345989
Ciao1	FALSE	chr2	127242791	-	0	1288	0	67	1057	0.0633869	0.0029286
Ciao1	FALSE	chr2	127242833	-	2	507	0.00394477	33.5	349	0.0959885	0.00534681
Ciao2a	FALSE	chr9	66132682	+	2	378	0.005291	52	533	0.097561	0.00419292
Ciapin1	TRUE	chr8	94822860	-	5	2068	0.00241779	195	1945	0.100257	0.0036812
Ciapin1	TRUE	chr8	94822877	-	31	1211	0.0255987	182	1075	0.169302	0.00221288
Cib1	FALSE	chr7	80227995	-	2	3782	0.000528821	52	2288.5	0.0227223	0.00305334
Cic	TRUE	chr7	25293938	+	31	2191	0.0141488	311	2036.5	0.152713	0.00177249
Cic	TRUE	chr7	25294010	+	0	2362	0	59.5	2418.5	0.024602	0.0037067
Cidea	FALSE	chr18	67360110	+	1	42	0.0238095	43.5	97.5	0.446154	0.00478424
Cidea	FALSE	chr18	67367438	+	1	156	0.00641026	26.5	128	0.207031	0.00514443
Cidea	FALSE	chr18	67367500	+	0	465	0	57.5	467	0.123126	0.00277157
Cidea	FALSE	chr18	67367507	+	0	532	0	17.5	535	0.0327103	0.00858198
Cidea	FALSE	chr18	67367522	+	0	621	0	36	616	0.0584416	0.0054816
Cidea	FALSE	chr18	67367583	+	0	1062	0	36.5	1046	0.0348948	0.00397611
Cidea	FALSE	chr18	67367634	+	1	1403	0.000712758	51	1602.5	0.0318253	0.00834264
Cidea	FALSE	chr18	67367746	+	0	485	0	51	680	0.075	0.00314082
Cinp	TRUE	chr12	110875201	-	15	788	0.0190355	56.5	591	0.0956007	0.005822
Cinp	TRUE	chr12	110875202	-	2	780	0.0025641	28.5	588	0.0484694	0.00856382
Cinp	TRUE	chr12	110876886	-	0	506	0	21.5	383.5	0.0560626	0.00576615
Cinp	TRUE	chr12	110879740	-	1	445	0.00224719	99.5	514.5	0.193392	0.00295026
Cir1	FALSE	chr2	73312490	-	0	345	0	53.5	329	0.162614	0.0039428
Cisd1	TRUE	chr10	71330770	-	3	5393	0.000556277	111	3383.5	0.0328063	0.00212805
Cisd1	TRUE	chr10	71330985	-	85	6591	0.0128964	257.5	3460	0.074422	0.00191931
Cisd2	FALSE	chr3	135408746	-	8	327	0.0244648	30	156	0.192308	0.00625365
Cisd3	FALSE	chr11	97688432	+	6	2742	0.00218818	112	1675.5	0.0668457	0.00253338
Cited1	FALSE	chrX	102247611	-	3	604	0.00496689	45.5	487	0.0934292	0.00651305
Ckap2	TRUE	chr8	22177439	-	3	211	0.014218	51	276.5	0.184448	0.00446901
Ckap4	TRUE	chr10	84526556	-	9	3158	0.0028499	820.5	3107.5	0.264039	0.00176602
Ckap4	TRUE	chr10	84526624	-	195	2733	0.0713502	1307	2567	0.509155	0.00155925
Ckap5	TRUE	chr2	91550604	+	0	114	0	11.5	100.5	0.114428	0.00918891
Ckap5	TRUE	chr2	91559161	+	0	497	0	14.5	492	0.0294715	0.00953191
Ckap5	TRUE	chr2	91568696	+	0	102	0	17	118.5	0.14346	0.00743898
Ckap5	TRUE	chr2	91578045	+	0	56	0	14	66	0.212121	0.00885393
Ckap5	TRUE	chr2	91620412	+	5	838	0.00596659	47.5	438	0.108447	0.00345636
Ckb	TRUE	chr12	111669597	-	28	28234	0.000991712	557	25227.5	0.0220791	0.00158387
Ckmt1	FALSE	chr2	121363550	+	5	2396	0.00208681	76.5	2212.5	0.0345763	0.00304857
Ckmt1	FALSE	chr2	121363564	+	135	2585	0.0522244	748	2386	0.313495	0.00473959
Cks1b	TRUE	chr3	89415647	-	12	12433	0.000965173	332	5475.5	0.0606337	0.00155925
Clasp2	FALSE	chr9	113919547	+	0	517	0	15	520	0.0288462	0.00800961
Clca3b	FALSE	chr3	144826039	-	0	118	0	20	126.5	0.158103	0.00983087
Clcn3	TRUE	chr8	60922856	-	0	261	0	18	330	0.0545455	0.0087345
Clcn3	TRUE	chr8	60922952	-	0	343	0	14	444.5	0.0314961	0.00960931
Clcn3	TRUE	chr8	60941304	-	0	463	0	13	478	0.0271967	0.00834553
Clcn7	TRUE	chr17	25161999	+	1	1323	0.000755858	60	1453.5	0.0412797	0.00382148
Clcn7	TRUE	chr17	25162043	+	11	762	0.0144357	200.5	906	0.221302	0.00212059
Cldn4	TRUE	chr5	134945360	-	0	305	0	36.5	355	0.102817	0.00370922
Clgn	TRUE	chr8	83395552	+	0	89	0	17	103	0.165049	0.00992932
Clgn	TRUE	chr8	83397025	+	0	93	0	36.5	109.5	0.333333	0.00746997
Clgn	TRUE	chr8	83426658	+	2	458	0.00436681	44.5	486	0.0915638	0.00599025
Clic1	TRUE	chr17	35058458	+	0	1960	0	43.5	1704.5	0.0255207	0.0038143
Clic4	TRUE	chr4	135214656	-	0	722	0	19.5	602	0.032392	0.00614485
Clic4	TRUE	chr4	135214657	-	0	713	0	14.5	594.5	0.0243902	0.00850746
Clic4	TRUE	chr4	135214733	-	5	214	0.0233645	52	139.5	0.37276	0.00710756
Clint1	TRUE	chr11	45884336	+	1	676	0.00147929	79	1012.5	0.0780247	0.00281768
Clint1	TRUE	chr11	45886498	+	0	1011	0	36	1246.5	0.0288809	0.0048459
Clint1	TRUE	chr11	45909846	+	0	44	0	9.5	28	0.339286	0.009382
Clip1	FALSE	chr5	123579201	-	0	65	0	15.5	43	0.360465	0.00832847
Clns1a	TRUE	chr7	97712688	+	1	322	0.00310559	24.5	342.5	0.0715328	0.00981587
Clns1a	TRUE	chr7	97718550	+	1	1544	0.000647668	50.5	1092	0.0462454	0.0079697
Clns1a	TRUE	chr7	97718555	+	1	1651	0.000605694	42.5	1173	0.0362319	0.00348431
Clns1a	TRUE	chr7	97718628	+	7	4020	0.00174129	114	3270	0.0348624	0.00640793
Clpb	TRUE	chr7	101664113	+	0	33	0	10.5	24	0.4375	0.00924733
Clpb	TRUE	chr7	101773092	+	1	85	0.0117647	35.5	77.5	0.458065	0.00685752
Clpb	TRUE	chr7	101773107	+	0	87	0	17.5	74.5	0.234899	0.00569768
Clpb	TRUE	chr7	101789413	+	0	79	0	16	108.5	0.147465	0.00843982
Clpp	TRUE	chr17	56995882	+	5	1528	0.00327225	31.5	781	0.0403329	0.00986472
Clpp	TRUE	chr17	56996046	+	13	9003	0.00144396	682.5	6266	0.108921	0.00155925
Clptm1	TRUE	chr7	19631672	-	0	85	0	11.5	86.5	0.132948	0.0088387
Clptm1	TRUE	chr7	19633439	-	5	2486	0.00201126	390.5	2066	0.189013	0.00303319
Clpx	TRUE	chr9	65322777	+	0	124	0	14	149.5	0.0936455	0.00799926
Clpx	TRUE	chr9	65322783	+	0	132	0	13	155.5	0.0836013	0.00853683
Clstn1	TRUE	chr4	149647832	+	1	162	0.00617284	14	85	0.164706	0.00830518
Clstn1	TRUE	chr4	149648631	+	0	752	0	38	856	0.0443925	0.00429924
Clstn1	TRUE	chr4	149648667	+	0	478	0	25.5	536.5	0.0475303	0.00537835
Clstn1	TRUE	chr4	149648779	+	0	2654	0	79.5	2996.5	0.026531	0.00291267
Clstn3	TRUE	chr6	124430970	-	2	854	0.00234192	62.5	929	0.0672766	0.00414967
Clta	TRUE	chr4	44025537	+	1	439	0.0022779	66	342.5	0.192701	0.0028286
Cltb	TRUE	chr13	54593736	-	156	2280	0.0684211	614.5	2114	0.290681	0.00422396
Cltb	TRUE	chr13	54593941	-	0	206	0	10	142	0.0704225	0.00899407
Cltb	TRUE	chr13	54593993	-	0	99	0	15.5	74	0.209459	0.00610614
Cltb	TRUE	chr13	54599136	-	0	438	0	44.5	686	0.0648688	0.00541263
Cltb	TRUE	chr13	54606683	-	1	440	0.00227273	25	628.5	0.0397772	0.00760425
Cltb	TRUE	chr13	54611168	-	0	158	0	21.5	288	0.0746528	0.00682237
Cltc	TRUE	chr11	86703962	-	0	76	0	18.5	87.5	0.211429	0.00598662
Cltc	TRUE	chr11	86706035	-	3	107	0.0280374	33	125.5	0.262948	0.00666847
Cluap1	TRUE	chr16	3940925	+	0	660	0	69	544.5	0.126722	0.00275872
Cluap1	TRUE	chr16	3940958	+	0	814	0	42	682.5	0.0615385	0.00373239
Cluap1	TRUE	chr16	3941089	+	0	483	0	17	420.5	0.0404281	0.00787909
Cluh	TRUE	chr11	74670734	+	5	4177	0.00119703	184.5	3198	0.0576923	0.00189336
Clybl	FALSE	chr14	122311278	+	5	521	0.00959693	136	699	0.194564	0.0031066
Cmas	TRUE	chr6	142764697	+	1	189	0.005291	35	154	0.227273	0.0042033
Cmas	TRUE	chr6	142770571	+	0	1368	0	92.5	1534.5	0.0602802	0.0023849
Cmas	TRUE	chr6	142771239	+	1	544	0.00183823	59.5	679.5	0.0875644	0.00429924
Cmas	TRUE	chr6	142771252	+	0	388	0	51	451	0.113082	0.00476469
Cmc2	TRUE	chr8	116889700	-	2	3554	0.000562746	65.5	3092.5	0.0211803	0.00296693
Cmip	TRUE	chr8	117456956	+	4	574	0.00696864	33	514.5	0.0641399	0.00797942
Cmip	TRUE	chr8	117459333	+	2	561	0.00356506	114.5	505.5	0.226508	0.00222494
Cmpk1	TRUE	chr4	114961643	-	0	608	0	18.5	472.5	0.0391534	0.00564761
Cmpk1	TRUE	chr4	114961715	-	0	688	0	16.5	487	0.0338809	0.00591126
Cmtm4	TRUE	chr8	104348877	-	0	91	0	14.5	104.5	0.138756	0.0099987
Cnbp	TRUE	chr6	87843234	-	5	10726	0.000466157	243	8203.5	0.0296215	0.00541777
Cnbp	TRUE	chr6	87845242	-	0	651	0	52.5	722.5	0.0726644	0.00551883
Cndp2	FALSE	chr18	84667696	-	45	5247	0.00857633	645.5	5917.5	0.109083	0.00155925
Cndp2	FALSE	chr18	84667718	-	34	3568	0.00952915	162	4010.5	0.040394	0.0034331
Cndp2	FALSE	chr18	84669805	-	2	480	0.00416667	126	703.5	0.179104	0.00325685
Cnga4	FALSE	chr7	105408533	+	0	444	0	18.5	255	0.072549	0.005329
Cnih1	TRUE	chr14	46775767	-	7	3306	0.00211736	213.5	2917	0.0731916	0.00176602
Cnih1	TRUE	chr14	46775768	-	2	3360	0.000595238	75.5	2967.5	0.0254423	0.0030417
Cnih1	TRUE	chr14	46775835	-	4	3620	0.00110497	119.5	3251	0.0367579	0.00600115
Cnih1	TRUE	chr14	46775912	-	3	3041	0.000986518	159.5	2784.5	0.0572814	0.00262473
Cnih1	TRUE	chr14	46776523	-	2	270	0.00740741	41.5	166.5	0.249249	0.00429189
Cnih4	TRUE	chr1	181162097	+	6	2109	0.00284495	230.5	1763.5	0.130706	0.00182969
Cnih4	TRUE	chr1	181166190	+	5	6871	0.000727696	291.5	5538.5	0.0526316	0.00160777
Cnn3	TRUE	chr3	121457818	+	8	4301	0.00186003	86.5	3407	0.0253889	0.00394887
Cnot10	FALSE	chr9	114639927	-	0	265	0	16.5	277	0.0595668	0.00944765
Cnot1	TRUE	chr8	95720355	-	12	7589	0.00158124	223	5436.5	0.041019	0.00172937
Cnot3	TRUE	chr7	3651002	+	0	735	0	28.5	693.5	0.0410959	0.00445455
Cnot4	TRUE	chr6	35022223	-	3	660	0.00454546	80.5	504.5	0.159564	0.00318462
Cnot4	TRUE	chr6	35080031	-	19	1685	0.011276	457	1351	0.338268	0.00164676
Cnot4	TRUE	chr6	35080112	-	9	1021	0.00881489	201.5	724.5	0.278123	0.00177249
Cnot4	TRUE	chr6	35080113	-	1	1022	0.000978474	26.5	724.5	0.0365769	0.00595345
Cnot6	TRUE	chr11	49674207	-	1	262	0.00381679	37	184.5	0.200542	0.00413932
Cnot6l	FALSE	chr5	96091714	-	0	71	0	14	102.5	0.136585	0.00838794
Cnp	FALSE	chr11	100581507	+	0	185	0	26.5	169.5	0.156342	0.00468509
Cnp	FALSE	chr11	100581510	+	0	190	0	22	176.5	0.124646	0.00628132
Cnp	FALSE	chr11	100581542	+	33	311	0.106109	133	314	0.423567	0.00319074
Cnppd1	FALSE	chr1	75135949	-	1	914	0.00109409	83.5	1452.5	0.0574871	0.0029481
Cnppd1	FALSE	chr1	75136005	-	1	541	0.00184843	103.5	813	0.127306	0.00235122
Cnppd1	FALSE	chr1	75136046	-	3	250	0.012	149	289.5	0.51468	0.00376292
Cnpy2	TRUE	chr10	128326240	+	10	4402	0.00227169	250	3666	0.0681942	0.00211375
Cnpy2	TRUE	chr10	128327022	+	13	12070	0.00107705	1048.5	9016	0.116293	0.00160777
Cnpy3	TRUE	chr17	46735964	-	0	849	0	38	511.5	0.0742913	0.00374329
Cnpy4	FALSE	chr5	138192580	+	0	148	0	16	118.5	0.135021	0.00763793
Cnpy4	FALSE	chr5	138193719	+	1	243	0.00411523	24.5	258.5	0.0947776	0.00643946
Cntn2	FALSE	chr1	132512028	-	0	38	0	18.5	76.5	0.24183	0.00978114
Cntrl	FALSE	chr2	35144320	+	4	303	0.0132013	52.5	305	0.172131	0.00385739
Cntrl	FALSE	chr2	35160351	+	0	113	0	13.5	116	0.116379	0.00803416
Cntrl	FALSE	chr2	35171200	+	1	57	0.0175439	23.5	52.5	0.447619	0.00661182
Coa3	TRUE	chr11	101278061	-	12	6184	0.00194049	184.5	6042	0.0305362	0.00208125
Coa4	FALSE	chr7	100539591	+	0	1214	0	49	1156	0.0423875	0.00384018
Coa5	TRUE	chr1	37418650	-	0	50	0	15.5	58.5	0.264957	0.00781556
Coa5	TRUE	chr1	37420399	-	1	858	0.0011655	36.5	845	0.0431953	0.00466001
Coa7	TRUE	chr4	108338492	+	2	2756	0.000725689	76.5	2015	0.0379653	0.00425559
Cobl	TRUE	chr11	12236868	-	1	1468	0.000681199	81.5	826.5	0.0986086	0.00230016
Cobl	TRUE	chr11	12378159	-	0	262	0	33	285	0.115789	0.00579899
Cog1	FALSE	chr11	113657069	+	1	55	0.0181818	45.5	97.5	0.466667	0.00517137
Cog1	FALSE	chr11	113657129	+	1	79	0.0126582	66	136.5	0.483516	0.00375927
Cog1	FALSE	chr11	113661195	+	1	842	0.00118765	114.5	856.5	0.133684	0.00234054
Cog6	FALSE	chr3	52982355	-	0	399	0	22	270.5	0.0813309	0.00610674
Cog6	FALSE	chr3	52982459	-	0	102	0	14.5	79.5	0.18239	0.0075644
Cog6	FALSE	chr3	52982472	-	0	82	0	11	59	0.186441	0.008849
Cog7	TRUE	chr7	121922971	-	6	1744	0.00344037	545	2355	0.231423	0.00222729
Cog7	TRUE	chr7	121923013	-	3	1380	0.00217391	53.5	1951.5	0.0274148	0.00434021
Coil	TRUE	chr11	88981203	+	2	799	0.00250313	61	895	0.0681564	0.00372767
Coil	TRUE	chr11	88991124	+	0	58	0	11	56	0.196429	0.00959381
Col26a1	FALSE	chr5	136741877	-	0	70	0	11	57.5	0.191304	0.00879568
Col4a3bp	TRUE	chr13	96624709	+	0	73	0	14.5	83.5	0.173653	0.00750392
Col4a3bp	TRUE	chr13	96639806	+	0	47	0	12.5	43	0.290698	0.00924531
Col9a2	FALSE	chr4	121055021	+	7	471	0.014862	127	502	0.252988	0.00377296
Col9a3	FALSE	chr2	180621646	+	1	201	0.00497512	75.5	500.5	0.150849	0.00357205
Colgalt1	TRUE	chr8	71623092	+	4	57	0.0701754	49	82	0.597561	0.00460952
Commd10	TRUE	chr18	47087204	+	0	165	0	16	144	0.111111	0.00725604
Commd10	TRUE	chr18	47087668	+	0	200	0	27	148.5	0.181818	0.00412223
Commd10	TRUE	chr18	47087920	+	0	1105	0	23	828	0.0277778	0.00784369
Commd2	TRUE	chr3	57646630	-	2	1136	0.00176056	25	611	0.0409165	0.00551685
Commd3	FALSE	chr2	18675885	+	2	397	0.00503778	70	298	0.234899	0.00470366
Commd4	TRUE	chr9	57155240	-	8	7775	0.00102894	138.5	5329.5	0.0259874	0.00226349
Commd4	TRUE	chr9	57155270	-	13	5952	0.00218414	553.5	4041	0.136971	0.00222995
Commd4	TRUE	chr9	57155506	-	0	269	0	14.5	174	0.0833333	0.00686142
Commd6	FALSE	chr14	101634156	-	4	1041	0.00384246	102	808.5	0.12616	0.00224895
Commd6	FALSE	chr14	101634174	-	0	1264	0	20	998.5	0.02003	0.00539675
Commd7	FALSE	chr2	153618981	-	2	948	0.0021097	70	859.5	0.0814427	0.00325559
Commd9	FALSE	chr2	101901455	+	1	1133	0.000882613	212.5	1270	0.167323	0.00183039
Commd9	FALSE	chr2	101901597	+	7	654	0.0107034	278.5	895	0.311173	0.00189907
Comtd1	FALSE	chr14	21847327	-	1	2040	0.000490196	46	1356.5	0.0339108	0.00327317
Comtd1	FALSE	chr14	21847384	-	1	1635	0.000611621	29.5	1080.5	0.0273022	0.00567152
Copa	TRUE	chr1	172110776	+	1	94	0.0106383	31	142	0.21831	0.00808286
Copa	TRUE	chr1	172112011	+	0	147	0	27	241.5	0.111801	0.00842689
Copb1	TRUE	chr7	114236787	-	2	686	0.00291545	63	765.5	0.0822992	0.00405806
Copb1	TRUE	chr7	114236900	-	1	357	0.00280112	67.5	395	0.170886	0.00380855
Copb1	TRUE	chr7	114237563	-	0	163	0	57.5	312	0.184295	0.00302392
Copb2	TRUE	chr9	98570656	+	3	95	0.0315789	88	137	0.642336	0.00273132
Copb2	TRUE	chr9	98571569	+	0	102	0	13.5	118.5	0.113924	0.00819359
Copb2	TRUE	chr9	98577098	+	2	277	0.00722022	123.5	241	0.512448	0.00638006
Copb2	TRUE	chr9	98577099	+	0	277	0	27	241	0.112033	0.00478272
Copb2	TRUE	chr9	98577365	+	1	617	0.00162075	92.5	593.5	0.155855	0.00291935
Copb2	TRUE	chr9	98579019	+	3	2910	0.00103093	138	3277.5	0.0421053	0.00319699
Copb2	TRUE	chr9	98587308	+	2	720	0.00277778	89	841.5	0.105764	0.00291933
Copb2	TRUE	chr9	98587785	+	0	402	0	35	519.5	0.0673725	0.00591063
Copb2	TRUE	chr9	98588251	+	1	3835	0.000260756	292.5	2621	0.111599	0.00171721
Copg1	TRUE	chr6	87890506	+	1	69	0.0144928	17	43.5	0.390805	0.00704456
Copg1	TRUE	chr6	87890562	+	1	124	0.00806452	22	77.5	0.283871	0.00552554
Cops2	TRUE	chr2	125831850	-	0	1393	0	45.5	1091	0.0417049	0.0047335
Cops3	TRUE	chr11	59820018	-	2	872	0.00229358	164.5	774	0.212532	0.00289946
Cops3	TRUE	chr11	59833071	-	0	126	0	11.5	133.5	0.0861423	0.00920094
Cops4	TRUE	chr5	100547659	+	4	3591	0.0011139	104.5	3067	0.0340724	0.00250367
Cops5	TRUE	chr1	10024809	-	2	549	0.00364299	23.5	543.5	0.0432383	0.00809935
Cops5	TRUE	chr1	10025048	-	10	2455	0.00407332	104.5	1700	0.0614706	0.00267419
Cops5	TRUE	chr1	10034042	-	1	289	0.00346021	46	302.5	0.152066	0.00521953
Cops5	TRUE	chr1	10037862	-	0	1416	0	255	1555	0.163987	0.00212903
Cops6	TRUE	chr5	138161495	+	14	1379	0.0101523	428.5	1978.5	0.216578	0.00291329
Cops7a	FALSE	chr6	124958955	-	8	2569	0.00311405	80.5	2115	0.0380615	0.00340108
Cops7a	FALSE	chr6	124958979	-	4	3388	0.00118064	156	2867.5	0.0544028	0.00640054
Cops8	TRUE	chr1	90612853	+	3	793	0.0037831	40	645.5	0.0619675	0.00475867
Cops9	TRUE	chr1	92637229	-	271	12607	0.021496	3997.5	11565.5	0.34564	0.00155925
Cops9	TRUE	chr1	92637299	-	42	18047	0.00232726	893.5	15171.5	0.0588933	0.00163947
Cops9	TRUE	chr1	92637394	-	19	9745	0.00194972	193	6992	0.027603	0.00338547
Cops9	TRUE	chr1	92639724	-	5	5336	0.000937031	160	3653.5	0.0437936	0.00210135
Copz1	TRUE	chr15	103299498	+	0	453	0	23.5	383	0.0613577	0.00503971
Copz1	TRUE	chr15	103299499	+	26	456	0.0570175	228	383.5	0.594524	0.00287105
Coq2	FALSE	chr5	100654771	-	2	736	0.00271739	53.5	603.5	0.0886495	0.00373035
Coq2	FALSE	chr5	100654990	-	0	903	0	19.5	650.5	0.0299769	0.00526453
Coq4	FALSE	chr2	29796788	+	0	687	0	58.5	701.5	0.0833927	0.00516015
[truncated: 9,633 more rows]
