# Supplementary material for: Single-cell profiling identifies LIN28A mRNA targets in the mouse pluripotent-to-2C-like transition and somatic cell reprogramming
Source: J Biol Chem. 2024 Sep 27;300(11):107824. doi: 10.1016/j.jbc.2024.107824 (PMC11584578; doi:10.1016/j.jbc.2024.107824)
Supplement: Supplemental Table S2 [file mmc3.xlsx]

## Sheet: DBTs
Table S2 (related to Figure 3): Differentially bound transcripts (DBTs) in different cell states of mouse ESCs
Gene name	Editome			Transcriptome			Relative binding intensity			Differentially bound transcript			Target type
	Pluripotent	Intermediate	2CLCs	Pluripotent	Intermediate	2CLCs	Pluripotent	Intermediate	2CLCs	Pluripotent	Intermediate	2CLCs
Morc1	1.41089	0.669342	0.679412	3.29162	1.17653	0.935223	0.839258	1.11393	1.42243	TRUE	FALSE	FALSE	Expression-dependent
Fxyd6	0.416336	0.209358	0.0974068	2.27133	1.07217	0.43099	0.956804	1.01926	1.17973	TRUE	FALSE	FALSE	Expression-dependent
Npc2	2.38748	1.65332	0.679011	6.38876	3.89472	1.90598	0.965125	1.09633	0.920066	TRUE	FALSE	FALSE	Expression-dependent
Laptm5	2.08738	1.50657	0.0921703	2.53942	0.990331	0.151231	0.820844	1.51916	0.608616	TRUE	FALSE	FALSE	Expression-dependent
Bzw2	0.230908	0.483646	0.182924	1.70512	1.63753	1.20371	0.685999	1.49616	0.769819	FALSE	TRUE	FALSE	Expression-independent
Mcl1	0.172814	0.665994	0.254416	3.92793	6.61722	5.1826	0.632956	1.44794	0.706243	FALSE	TRUE	FALSE	Expression-dependent
Cdv3	0.174242	0.460052	0.166179	2.27945	3.73821	3.4617	0.905222	1.45739	0.568486	FALSE	TRUE	FALSE	Expression-dependent
Timm13	1.04885	1.46043	0.393019	2.48964	2.3436	1.00617	0.847627	1.25378	0.785906	FALSE	TRUE	FALSE	Expression-independent
Flnb	0.0398404	0.286053	0.00560922	0.535202	0.820376	0.40845	0.396118	1.85546	0.0730772	FALSE	TRUE	FALSE	Expression-independent
Bola2	0.857541	1.34267	1.16176	5.46728	6.1189	3.99387	0.726874	1.01688	1.34803	FALSE	TRUE	FALSE	Expression-independent
Pi4k2a	0.0920849	0.331233	0.232613	0.441924	0.827886	0.390279	0.527369	1.0126	1.50845	FALSE	TRUE	FALSE	Expression-dependent
Ube2z	0.446325	0.762576	0.45588	1.00944	1.2997	0.633008	0.78141	1.03692	1.27277	FALSE	TRUE	FALSE	Expression-independent
Atp5g3	0.427848	0.766066	0.745512	8.1755	7.77884	6.12487	0.595779	1.12114	1.3857	FALSE	TRUE	FALSE	Expression-independent
Immt	0.331035	0.613619	0.629437	3.05573	3.46322	2.74071	0.63727	1.04228	1.351	FALSE	TRUE	FALSE	Expression-independent
Nudt4	0.205064	1.19556	1.21785	2.2668	6.58485	4.91478	0.475607	0.954551	1.30275	FALSE	TRUE	FALSE	Expression-dependent
Ywhaq	0.469351	0.836262	0.770702	4.46558	5.14449	3.79507	0.678575	1.04949	1.31113	FALSE	TRUE	FALSE	Expression-independent
Tex19.2	0.214844	0.537217	0.491974	0.433114	1.06836	0.663762	0.863362	0.875196	1.29004	FALSE	TRUE	FALSE	Expression-dependent
Ly6a	0.346246	0.619725	0.490033	1.2249	1.91776	0.856282	0.776368	0.887538	1.57178	FALSE	TRUE	FALSE	Expression-independent
Calcoco2	0.447687	1.784	1.48529	2.68627	7.85788	3.95212	0.649966	0.885434	1.46571	FALSE	TRUE	FALSE	Expression-dependent
Nanog	0.603133	1.35289	0.699643	5.80419	7.63482	2.44018	0.621336	1.05954	1.71439	FALSE	TRUE	FALSE	Expression-dependent
Chchd10	0.295155	0.569451	0.518864	4.08461	5.365	3.19117	0.660244	0.969819	1.48562	FALSE	TRUE	FALSE	Expression-dependent
Gabarapl2	0.223736	0.746729	0.680624	5.24376	10.6327	5.773	0.559461	0.920865	1.5459	FALSE	TRUE	FALSE	Expression-dependent
Snx5	0.289863	0.791829	0.742544	4.22745	6.0946	7.68376	0.676778	1.28238	0.95385	FALSE	TRUE	FALSE	Expression-dependent
Rbm8a	0.270942	0.557546	0.400506	4.03693	5.12483	4.58027	0.750459	1.21647	0.97773	FALSE	TRUE	FALSE	Expression-dependent
Grn	0.537506	0.891096	0.503582	2.009	2.30014	1.4663	0.799724	1.158	1.02656	FALSE	TRUE	FALSE	Expression-independent
Anp32b	0.652954	0.994892	0.723114	7.53301	6.7014	5.68459	0.728211	1.24725	1.06869	FALSE	TRUE	FALSE	Expression-independent
Rangap1	0.79768	1.1651	0.815468	4.74496	4.81118	3.82582	0.809738	1.16644	1.02667	FALSE	TRUE	FALSE	Expression-independent
Bex3	0.661373	0.998287	0.679452	4.86709	5.05836	3.98628	0.808178	1.17375	1.01373	FALSE	TRUE	FALSE	Expression-independent
Scd2	0.348228	0.710503	0.405334	2.74825	3.0453	1.83106	0.65988	1.21505	1.15284	FALSE	TRUE	FALSE	Expression-independent
Odc1	0.503175	0.827234	0.667545	7.06082	7.20996	6.2158	0.730715	1.17647	1.1012	FALSE	TRUE	FALSE	Expression-independent
Hsp90aa1	0.719536	1.08753	0.933098	34.754	31.5834	28.8083	0.718887	1.19562	1.12466	FALSE	TRUE	FALSE	Expression-independent
Dppa5a	3.01089	4.46369	2.78234	30.5054	28.2178	19.4021	0.751783	1.20489	1.09228	FALSE	TRUE	FALSE	Expression-independent
Cct8	0.348887	0.689095	0.63603	6.38346	7.21	7.35186	0.683844	1.19584	1.08245	FALSE	TRUE	FALSE	Expression-independent
Pin1	0.449391	0.799654	0.570533	3.1266	3.28768	2.54893	0.708019	1.19813	1.10259	FALSE	TRUE	FALSE	Expression-independent
Adh5	0.345091	0.780735	0.626592	3.7193	3.28769	2.99935	0.529797	1.35597	1.19288	FALSE	TRUE	FALSE	Expression-independent
Eif1	0.222882	0.569405	0.514043	8.02974	9.98692	9.09404	0.576052	1.18325	1.17309	FALSE	TRUE	FALSE	Expression-dependent
Anapc11	0.613009	0.956938	0.796004	1.7454	1.7288	1.41143	0.725249	1.14302	1.16458	FALSE	TRUE	FALSE	Expression-independent
Fbxo6	0.767357	1.42512	1.34103	0.94233	1.17508	1.02632	0.724493	1.07901	1.1625	FALSE	TRUE	FALSE	Expression-independent
Aldoa	0.358284	0.635875	0.541087	8.63621	9.81866	8.00185	0.714928	1.11603	1.16529	FALSE	TRUE	FALSE	Expression-independent
Dynll2	0.125661	0.363107	0.258117	3.8594	3.85607	2.48291	0.44459	1.28578	1.41949	FALSE	TRUE	FALSE	Expression-independent
Dnmt3a	0.0931056	0.43909	0.418555	0.651232	1.61477	1.41922	0.554163	1.054	1.14314	FALSE	TRUE	FALSE	Expression-dependent
Trim28	0.154797	0.460423	0.371524	3.11949	5.75445	4.34953	0.664997	1.07224	1.14468	FALSE	TRUE	FALSE	Expression-dependent
Csnk2a1	0.0143413	0.0121311	0.243571	1.86399	2.6707	7.53756	0.343954	0.203062	1.44461	FALSE	FALSE	TRUE	Expression-dependent
Nelfa	0.00623139	0.0195527	0.941821	0.227257	1.13352	12.5463	0.394099	0.247924	1.07892	FALSE	FALSE	TRUE	Expression-dependent
Kin	0.0247612	0.0371903	0.43073	0.504202	0.550202	1.10275	0.215022	0.295952	1.71019	FALSE	FALSE	TRUE	Expression-independent
Mad2l1bp	0.0248106	0.0524965	0.295441	0.207001	0.38045	0.91878	0.48433	0.557583	1.29938	FALSE	FALSE	TRUE	Expression-dependent
Parp1	0.255229	0.336745	1.04358	2.41819	2.80358	3.48488	0.561855	0.639402	1.59413	FALSE	FALSE	TRUE	Expression-independent
Stat2	0.0170672	0.0372367	0.26192	0.351596	0.531088	0.783527	0.255773	0.369437	1.76137	FALSE	FALSE	TRUE	Expression-independent
Ube2i	0.155615	0.203218	0.391223	3.34968	3.70761	2.68779	0.603587	0.712131	1.89113	FALSE	FALSE	TRUE	Expression-independent
Sde2	0.00861532	0.0139558	0.218464	1.6747	1.35587	3.21407	0.133279	0.266664	1.76097	FALSE	FALSE	TRUE	Expression-dependent
Psmd14	0.0710998	0.10945	0.389953	1.67266	2.05784	2.20786	0.442456	0.553622	1.83844	FALSE	FALSE	TRUE	Expression-independent
Myo1e	0.0139626	0.0278608	0.234353	0.337916	0.681206	2.4449	0.518266	0.51299	1.20227	FALSE	FALSE	TRUE	Expression-dependent
Dnajc8	0.114482	0.118372	0.382077	3.04657	3.1477	3.09676	0.56776	0.568188	1.86415	FALSE	FALSE	TRUE	Expression-independent
Atf4	0.0550905	0.0596787	0.430031	2.42283	2.99094	3.75127	0.382517	0.335667	1.92849	FALSE	FALSE	TRUE	Expression-independent
Api5	0.0469744	0.0537414	0.425547	0.485154	0.652433	0.939441	0.382139	0.325097	1.78779	FALSE	FALSE	TRUE	Expression-independent
Rbm18	0.0244581	0.0600243	0.240237	0.317572	0.401393	0.537321	0.297961	0.578546	1.72976	FALSE	FALSE	TRUE	Expression-independent
Ctcf	0.113883	0.198622	0.808228	1.42303	1.49056	2.37067	0.377336	0.62829	1.60747	FALSE	FALSE	TRUE	Expression-independent
Brd2	0.177196	0.404526	1.77959	2.15588	3.30771	6.40434	0.413097	0.614669	1.39658	FALSE	FALSE	TRUE	Expression-dependent
Prkrip1	0.101485	0.199626	0.663454	0.954892	1.10874	1.6389	0.407956	0.691122	1.55391	FALSE	FALSE	TRUE	Expression-independent
Wdr18	0.162111	0.232098	0.446911	1.36621	1.3398	1.31492	0.567239	0.828133	1.62476	FALSE	FALSE	TRUE	Expression-independent
Bclaf1	0.14913	0.376753	1.40224	4.40887	5.35767	7.31196	0.299608	0.622868	1.69865	FALSE	FALSE	TRUE	Expression-dependent
Rpl10	1.58073	1.74479	2.59989	9.05094	8.64357	8.94719	0.785251	0.907596	1.30651	FALSE	FALSE	TRUE	Expression-independent
Tuba1c	0.206124	0.48173	0.903599	4.22535	4.75514	3.31833	0.376994	0.782907	2.10439	FALSE	FALSE	TRUE	Expression-independent
Zscan4d	5.46892e-05	0.0397502	1.8337	0.0197437	1.67599	10.2703	0.0176916	0.151483	1.14036	FALSE	FALSE	TRUE	Expression-dependent
Cdca3	0.0795747	0.139002	0.455974	1.36895	1.58191	1.49946	0.383499	0.579718	2.00624	FALSE	FALSE	TRUE	Expression-independent
Triml2	0.0950656	0.144868	0.337424	2.35354	2.27181	1.45005	0.425043	0.67101	2.44863	FALSE	FALSE	TRUE	Expression-independent
Gnl2	0.213564	0.297682	0.562571	1.32655	1.60608	1.5563	0.673006	0.774815	1.51111	FALSE	FALSE	TRUE	Expression-independent
Zfp330	0.0627036	0.11495	0.415277	0.777133	1.06937	1.51576	0.457537	0.609547	1.55359	FALSE	FALSE	TRUE	Expression-independent
Jam2	0.131783	0.446581	0.958707	2.69507	6.30696	4.64067	0.434007	0.628473	1.83363	FALSE	FALSE	TRUE	Expression-dependent
Hjurp	0.0312811	0.065302	0.385025	0.556769	0.650271	0.972544	0.254265	0.454477	1.79168	FALSE	FALSE	TRUE	Expression-independent
Fmr1nb	0.0302261	0.0670398	0.294135	1.48009	1.97037	2.39888	0.305196	0.508476	1.83241	FALSE	FALSE	TRUE	Expression-dependent
Pdha1	0.0875676	0.159251	0.523465	1.26345	1.51169	1.75939	0.408005	0.620159	1.75149	FALSE	FALSE	TRUE	Expression-independent
Igf2bp1	0.621811	0.996994	1.46925	5.64796	7.12174	4.78589	0.625889	0.795861	1.74527	FALSE	FALSE	TRUE	Expression-dependent
Taf1d	0.0948284	0.185732	0.702133	8.61409	11.362	16.9618	0.413792	0.614451	1.55597	FALSE	FALSE	TRUE	Expression-dependent
Btg2	0.0728233	0.0872721	0.386778	1.20604	0.976598	1.6537	0.423582	0.626887	1.64073	FALSE	FALSE	TRUE	Expression-independent
Stoml2	0.107137	0.13388	0.411612	1.48148	1.39128	1.89496	0.528308	0.702986	1.58684	FALSE	FALSE	TRUE	Expression-independent
Psmd12	0.0960282	0.235816	0.429257	2.45361	2.75676	2.86616	0.415313	0.90773	1.58928	FALSE	FALSE	TRUE	Expression-independent
Gtf2f1	0.168801	0.335717	0.699233	1.56291	1.92224	2.61911	0.547694	0.88565	1.35383	FALSE	FALSE	TRUE	Expression-independent
Smarca5	0.104546	0.20982	0.658609	3.50744	3.901	7.38351	0.453148	0.817701	1.35609	FALSE	FALSE	TRUE	Expression-dependent
Cdc5l	0.221762	0.317468	0.760717	3.32949	3.51721	6.08978	0.662825	0.898241	1.24312	FALSE	FALSE	TRUE	Expression-dependent
Fus	0.568316	0.998899	1.59468	7.60609	8.52859	8.9745	0.593354	0.9301	1.41107	FALSE	FALSE	TRUE	Expression-independent
Fundc1	0.00426643	0.0126651	0.773508	0.072051	0.104819	3.69113	0.289763	0.591267	1.02547	FALSE	FALSE	TRUE	Expression-dependent
Dnajb14	0.00367149	0.0229827	0.210343	0.1796	0.54917	2.88773	0.311948	0.638615	1.11152	FALSE	FALSE	TRUE	Expression-dependent
Gpbp1	0.0202492	0.0669733	0.279381	1.37032	1.60816	3.32875	0.25423	0.716497	1.44397	FALSE	FALSE	TRUE	Expression-dependent
Ncoa3	0.0569803	0.177159	0.746684	0.437228	0.394767	0.756683	0.211088	0.726888	1.59834	FALSE	FALSE	TRUE	Expression-independent
Psma5	0.676941	1.25513	1.47618	1.35793	1.62387	1.19693	0.611207	0.947651	1.51211	FALSE	FALSE	TRUE	Expression-independent
Cnot1	0.0414555	0.114592	0.280646	1.45786	1.50783	1.70084	0.303868	0.812118	1.76324	FALSE	FALSE	TRUE	Expression-independent
Zscan4a	0	0.0205655	0.958462	0.00388037	0.40723	6.27606	0	0.344944	1.04312	FALSE	FALSE	TRUE	Expression-dependent
Psmd2	0.105227	0.21577	0.497589	2.85682	2.78146	3.1304	0.39456	0.830976	1.70271	FALSE	FALSE	TRUE	Expression-independent
Mtf2	0.167072	0.712092	1.16545	6.59741	14.8765	12.7594	0.424003	0.801446	1.52932	FALSE	FALSE	TRUE	Expression-dependent
Atp6v0d1	0.316547	0.462722	0.623755	1.76089	2.01668	1.90559	0.728167	0.929412	1.3259	FALSE	FALSE	TRUE	Expression-independent
Gm12463	0.0663245	0.144304	0.308142	0.446161	0.547312	0.582994	0.451744	0.801223	1.60619	FALSE	FALSE	TRUE	Expression-independent
Os9	0.00897213	0.0646106	1.15461	0.460197	1.70947	14.1418	0.258928	0.501962	1.08432	FALSE	FALSE	TRUE	Expression-dependent
Ppig	0.296155	0.529789	2.96069	4.35442	6.88409	30.1328	0.743077	0.840818	1.07349	FALSE	FALSE	TRUE	Expression-dependent
Pmm1	0.3723	0.672586	1.07541	2.82428	3.33703	2.74601	0.553777	0.846716	1.64522	FALSE	FALSE	TRUE	Expression-independent
Snu13	0.151218	0.470681	0.945311	2.42066	3.46111	2.76392	0.34462	0.750212	1.88678	FALSE	FALSE	TRUE	Expression-dependent
Cwc22	0.00583775	0.0591965	0.584555	0.797629	6.55009	44.0683	0.579301	0.715333	1.04993	FALSE	FALSE	TRUE	Expression-dependent
Tlk2	0.0912133	0.235565	0.460944	1.38016	2.56503	2.95019	0.578513	0.803903	1.36768	FALSE	FALSE	TRUE	Expression-dependent
Dppa2	0.0117686	0.109828	0.299307	0.40799	1.99673	2.43782	0.331867	0.632826	1.41256	FALSE	FALSE	TRUE	Expression-dependent
Eif5	0.755492	1.19474	2.35341	6.89123	8.73535	11.2919	0.685721	0.855473	1.3036	FALSE	FALSE	TRUE	Expression-dependent
Tbc1d15	0.030368	0.0707652	0.249626	0.491791	0.589444	0.913396	0.351148	0.682701	1.55412	FALSE	FALSE	TRUE	Expression-independent
Ssr4	0.233751	0.356089	0.57278	1.65085	1.71026	1.49516	0.59144	0.869685	1.60017	FALSE	FALSE	TRUE	Expression-independent
Fbxo15	0.0933881	0.63765	1.22197	3.03443	14.1599	23.4138	0.639914	0.936333	1.08517	FALSE	FALSE	TRUE	Expression-dependent
Zmat2	0.371913	0.609885	0.842116	2.15133	2.33251	2.72158	0.68295	1.03295	1.22238	FALSE	FALSE	TRUE	Expression-independent
Atp5f1	1.88801	2.83976	3.65801	4.79709	4.6371	5.01664	0.678226	1.05532	1.25656	FALSE	FALSE	TRUE	Expression-independent
Cct3	0.891804	1.53309	2.2334	4.9727	5.16965	6.22751	0.630224	1.04214	1.26029	FALSE	FALSE	TRUE	Expression-independent
Cdk9	0.191972	0.447079	0.606158	0.813634	0.960529	0.973825	0.520693	1.02718	1.37365	FALSE	FALSE	TRUE	Expression-independent
Yju2	0.0179882	0.0702354	0.272774	0.145295	0.113943	0.29836	0.191229	0.952106	1.41215	FALSE	FALSE	TRUE	Expression-independent
Snw1	0.0921178	0.242235	0.884781	2.6013	3.61375	10.3346	0.480717	0.909945	1.1622	FALSE	FALSE	TRUE	Expression-dependent
Kdm1a	0.270704	0.538338	0.707283	1.44054	1.6869	1.79207	0.609676	1.03537	1.28047	FALSE	FALSE	TRUE	Expression-independent
Pkm	1.61955	2.61594	3.17631	6.91571	8.47865	8.59513	0.757974	0.998616	1.1961	FALSE	FALSE	TRUE	Expression-dependent
Rplp2	7.57711	8.4386	9.67276	31.3107	29.2239	29.1173	0.844563	1.00775	1.15937	FALSE	FALSE	TRUE	Expression-independent
Rpl7a	6.67121	8.5458	10.1682	12.2203	13.04	13.4401	0.832255	0.999101	1.15339	FALSE	FALSE	TRUE	Expression-independent
Sfpq	0.133211	0.25623	0.627914	4.7544	4.41708	7.49725	0.459065	0.950441	1.37223	FALSE	FALSE	TRUE	Expression-dependent
Gtf2f2	0.0774153	0.20509	0.434825	0.743649	1.2055	1.90046	0.558673	0.913006	1.22787	FALSE	FALSE	TRUE	Expression-dependent
Rps5	5.87979	6.51047	7.54344	23.7692	22.5465	23.2047	0.862724	1.00706	1.13375	FALSE	FALSE	TRUE	Expression-independent
Rpl39	11.7852	13.9332	17.0576	28.3538	27.7443	28.7331	0.824289	0.995942	1.17731	FALSE	FALSE	TRUE	Expression-independent
Cox7a1	0.241689	0.707202	1.01633	3.14142	5.2327	5.15845	0.529783	0.930649	1.3567	FALSE	FALSE	TRUE	Expression-dependent
Sltm	0.111991	0.250324	0.372233	2.36821	3.52939	3.8726	0.628992	0.943381	1.27848	FALSE	FALSE	TRUE	Expression-dependent
Fam98b	0.0901719	0.145033	0.524686	1.00216	1.03587	2.74676	0.566561	0.881602	1.20279	FALSE	FALSE	TRUE	Expression-dependent
Dnajc2	0.282338	0.585217	0.713731	2.2321	2.75167	2.39212	0.590011	0.992028	1.39173	FALSE	FALSE	TRUE	Expression-independent
Cox7b	1.33417	1.852	2.47146	9.84609	9.93555	10.4571	0.72423	0.996274	1.2632	FALSE	FALSE	TRUE	Expression-independent
Ubc	0.0956034	0.175331	0.331771	1.09682	1.11205	1.34104	0.513392	0.928638	1.45717	FALSE	FALSE	TRUE	Expression-independent
Psmb6	1.57044	2.70239	3.66001	4.21979	4.61811	4.30889	0.616768	0.969783	1.40769	FALSE	FALSE	TRUE	Expression-independent
Nop14	0.0757857	0.182081	0.356028	2.05258	2.95045	3.96025	0.539088	0.901051	1.31261	FALSE	FALSE	TRUE	Expression-dependent
Akirin2	0.0798052	0.226218	0.61458	0.885045	1.39125	2.4663	0.464526	0.837658	1.28374	FALSE	FALSE	TRUE	Expression-dependent
Rpl31	6.99353	7.78925	9.87698	37.352	35.6633	38.7028	0.848237	0.989483	1.15616	FALSE	FALSE	TRUE	Expression-independent
Higd1a	1.00077	2.10919	2.68797	2.79042	3.55785	3.09535	0.584159	0.965593	1.41442	FALSE	FALSE	TRUE	Expression-dependent
Rpl19	7.06936	8.58602	9.11454	29.1506	25.91	25.4028	0.787782	1.07646	1.16554	FALSE	FALSE	TRUE	Expression-independent
Polr2a	0.220665	0.600713	0.943029	2.69989	4.09681	5.66387	0.5772	1.03552	1.17585	FALSE	FALSE	TRUE	Expression-dependent
Eif4g1	0.313063	0.671279	0.763116	2.94598	3.71105	3.90494	0.642303	1.09331	1.18117	FALSE	FALSE	TRUE	Expression-independent
Tmem11	0.369787	0.872752	1.00655	0.648101	0.830806	0.917961	0.608059	1.11951	1.16855	FALSE	FALSE	TRUE	Expression-independent
Cyp51	0.0722127	0.143005	0.376749	0.423147	0.490491	1.22515	0.616586	1.0534	1.11105	FALSE	FALSE	TRUE	Expression-independent
Ncl	1.43443	2.28165	2.51823	28.9245	27.6255	28.737	0.678437	1.12988	1.1988	FALSE	FALSE	TRUE	Expression-independent
Tsen2	0.00680221	0.149409	0.598364	0.181844	1.62227	7.39461	0.45601	1.12274	0.986451	FALSE	FALSE	TRUE	Expression-dependent
Tmem92	0.00186867	0.371042	1.49464	0.0066637	1.00444	4.08809	0.765676	1.00862	0.998264	FALSE	FALSE	TRUE	Expression-dependent
Lonp2	0.00632825	0.0771008	0.407077	0.464663	2.27635	12.6725	0.427959	1.06433	1.00942	FALSE	FALSE	TRUE	Expression-dependent
Bex2	0.19793	0.394973	0.578111	1.20203	1.73075	2.61039	0.779456	1.08027	1.04834	FALSE	FALSE	TRUE	Expression-dependent
Iars	0.208313	0.293823	0.848275	1.26935	1.72229	11.6346	1.77747	1.84777	0.789681	FALSE	FALSE	TRUE	Expression-dependent
Dppa3	0.0872748	0.516055	1.24159	0.563091	4.26778	9.34846	1.19121	0.929333	1.02074	FALSE	FALSE	TRUE	Expression-dependent
0610040J01Rik	0.00265485	0.0653758	0.60468	0.00668049	0.188066	1.79017	1.17258	1.0257	0.996656	FALSE	FALSE	TRUE	Expression-dependent
Scamp1	0.0168624	0.17838	1.35944	0.141261	1.72458	13.2569	1.16114	1.00612	0.997487	FALSE	FALSE	TRUE	Expression-dependent
