# Supplementary material for: Single-cell profiling identifies LIN28A mRNA targets in the mouse pluripotent-to-2C-like transition and somatic cell reprogramming
Source: J Biol Chem. 2024 Sep 27;300(11):107824. doi: 10.1016/j.jbc.2024.107824 (PMC11584578; doi:10.1016/j.jbc.2024.107824)
Supplement: Supplemental Table S3 [file mmc4.xlsx]

## Sheet: A) Dynamic DBTs in Figure 5B
Table S3 (related to Figure 5): Dynamic DBTs in somatic cell reprogramming
Gene name	Group
Tap1	1
Msn	1
Pros1	1
Efemp2	1
Serpine2	1
Cyb5r3	1
Cnn3	1
Cd81	1
Lmna	1
Tubb6	1
Csrp1	1
Ak1	1
Pradc1	1
Brip1os	1
Sgcb	1
Ykt6	1
Impad1	1
Cks1b	1
Hp1bp3	1
Calm3	1
Bhlhb9	1
Rcn2	1
Kmt2e	1
Timm17b	1
Chtop	1
Fam43a	1
Oga	1
Calm1	1
Pkm	1
Ccng1	1
Nrd1	1
Psrc1	1
Psmd13	1
Tceal9	1
Commd3	1
Crym	1
Mgst1	1
Epdr1	1
Plxnb2	1
Acat1	1
Ier5	1
Flot1	1
Nfic	1
Sept11	1
Arf1	1
Akr1a1	1
Psph	1
Stag2	1
Stip1	1
Glrx5	1
Gmds	1
Eif1ax	1
Kpnb1	1
Bax	1
Ap1s2	1
Pdrg1	1
Hmgn1	1
Ssna1	1
Stk16	1
Fbxo9	1
Rapgef1	1
Smc1a	1
Uqcc2	1
Dnph1	1
Tuba1c	1
Ociad2	1
Park7	1
Mrpl28	1
Bex3	1
Micos10	1
Mtfr2	1
Tamm41	1
Cdca3	1
H2afx	1
Ccnb1	1
Cdca8	1
Jam2	1
Haus8	1
Arpin	1
Cdc20	1
Ccnd1	1
Pitpna	1
Glb1l2	1
Tmsb4x	1
Pfkp	1
Spag5	1
Ece1	1
Vps53	1
Sdhc	1
Shmt2	1
Psmb6	1
Rprm	1
Anln	1
Cpt1c	1
Oaz1	1
Ddx39b	1
Ptprf	1
Fkbp4	1
Syt11	1
Coq2	1
Ywhae	1
Trappc2	1
Tgfbr1	1
Ranbp3	1
Prps2	1
Ppp1r14b	1
Abhd17a	1
Unc50	1
Rfc4	1
Bok	1
Adgrg6	1
Sf3b2	1
Sfxn1	1
Knstrn	1
Gas2l3	1
Myl6	1
Slc7a11	1
Hjurp	1
Cdc25b	1
Lockd	1
Dolpp1	1
Dbi	1
Enpp4	1
Cadm1	1
Ldha	1
Slc22a23	1
Psip1	1
Dpysl5	1
Rbbp4	1
1110051M20Rik	1
H2afv	1
Polr3h	1
Cenpa	1
Arl6ip1	1
Tmprss5	1
Foxd1	1
Slc6a6	1
Eno1	1
Skap2	1
Kbtbd11	1
Dnajc9	1
Top2a	1
Pimreg	1
Smc2	1
Mis18bp1	1
Dna2	1
Rangap1	1
Shcbp1	1
Rpa2	1
Birc5	1
Spc25	1
Kif11	1
Dhfr	1
Tpx2	1
Spc24	1
Rad51	1
Racgap1	1
P3h4	1
Prkacb	1
Fxyd6	1
Slc27a3	1
Stat3	1
Slc35b2	1
Slc39a6	1
Spred1	1
Prkar1a	1
Chst2	1
Acat2	1
Jam3	1
Fbxo2	1
Pold2	1
Smc4	1
Nek6	1
Cybrd1	1
Mapre2	1
Rbp1	1
Pcbp4	1
Smim7	1
Mtch1	1
Tubb5	1
Stt3b	1
Ccnd2	1
Kif1b	1
Ubr7	1
Anp32e	1
Tsn	1
Efnb1	1
Ube2e3	1
Nfib	1
Etv1	1
Fbxo44	1
Acot1	1
Atp6v0e2	1
Scd2	1
Ckb	1
Prdx2	1
Zmat2	1
H3f3a	1
Atp5a1	1
Cdk4	1
Fez1	2
Fads2	2
Ppic	2
Abhd8	2
Foxj1	2
Ptpra	2
Acsbg1	2
Zmym3	2
Aif1l	2
Pcsk1n	2
Pea15a	2
Nectin3	2
Trp53i11	2
Sppl2b	2
Mpnd	2
Tafa4	2
Scd1	2
Cotl1	2
Gm13889	2
Ttc3	2
Ptov1	2
Tsc22d3	2
Wif1	2
Blmh	2
Fam168a	2
Bzw2	2
Zfp36l1	2
Tead2	2
Nono	2
Chd4	2
Nedd4	2
Fads1	2
Hdlbp	2
Maged2	2
Fstl1	2
Ddr2	2
Txndc5	2
Rap2a	2
Ssbp2	2
Lamb2	2
Samd14	2
Saraf	2
Grb10	2
Vim	2
Ctsl	2
Ctsb	2
Plod1	2
Cd63	2
Gsn	2
Ecm1	2
Serpinf1	2
Col5a1	2
Thy1	2
Timp2	2
Serinc3	2
S100a16	2
Pla1a	2
Msln	2
Mdm2	2
Serpinb6a	2
Ube2z	2
Grn	2
Cdo1	2
Laptm5	3
Ddx58	3
2410006H16Rik	3
Zfas1	3
Rps29	3
Gm15772	3
Grasp	3
Smarcd2	3
Cers6	3
Psap	3
Cxcl14	3
Smap2	3
Krt18	3
Rpl19-ps3	3
Slc30a2	3
Krt8	3
Plbd1	3
Alpl	3
Pcmtd1	3
Socs2	3
Tspan5	3
Btg2	3
Hpgd	3
Lamb3	3
Marc2	3
Stx3	3
Syngr1	3
Cldn3	3
Krtcap3	3
Spint2	3
St14	3
Dmgdh	3
Cdh1	3
Ak4	3
Capsl	3
Pycard	3
Epcam	3
Smagp	3
Lad1	3
Mt4	3
Spint1	3
Atp1b1	3
Ckmt1	3
Cldn4	3
Blnk	3
S100a14	3
Tnip1	3
Tapbp	3
Tpd52l1	3
Mapk13	3
Tinagl1	3
Perp	3
Crb3	3
Krt7	3
Nfu1	3
Rab25	3
Slc35f2	3
Pglyrp1	3
Cldn7	3
Klk1	3
Sccpdh	3
Oit1	3
Bspry	3
Cyp2c70	3
Sprr2b	3
Ncoa7	3
Ttc37	3
Bdh1	3
Fam25c	3
Gpnmb	3
Wfdc2	3
Cxcl16	3
Lamc2	3
Nanog	3
Bhmt	3
Tdh	3
Pawr	3
Dut	3
Dppa5a	3

## Sheet: B) Dynamic DBTs in Figure 5C
Gene name	Group
Rpl19	1
Rpl30	1
Rps3	1
Rps23	1
Eif3f	1
Tpt1	1
Rnf114	1
Rpl8	1
Rps5	1
Fau	1
Rpl3	1
Rps3a1	1
Hsp90ab1	1
Rpl6	1
Rpl11	1
Rpl10	1
Rpl7	1
Rpl36a	1
Rpl10a	1
Rps18	1
Rpl34	1
Rps8	1
Ccdc136	1
Rps20	1
Gm13436	1
Rps9	1
Rpl32	1
Gm4332	1
Rack1	1
Rpl18a	1
Rpl23	1
Gm15772	1
Rpl18	1
Rps14	1
2410006H16Rik	1
Rpl34-ps1	1
Eef1b2	1
Smarcd2	1
Rps29	1
Rpl37a	1
Rplp1	1
Rps16	1
Gm9843	1
Rpl28	1
Gm14586	1
Rps17	1
Rpl37	1
Rpl41	1
Rpl36	1
Rps12	1
Snhg1	1
Rps15a	1
Rpl4	1
Rpl9	1
Gas5	1
Gm8730	1
Rpl5	1
Rps21	1
Rpl26	1
Rplp0	1
Igfbp2	1
Grasp	1
Npc2	1
Thrsp	1
Rps13-ps1	1
Btg2	1
Zfas1	1
Gadd45g	1
Hes6	1
Sox4	1
Btbd17	1
Trim27	1
Zfp954	1
Patz1	1
Tprn	1
Tnip1	2
Hdac11	2
Zfp553	2
Eef1g	2
Socs2	2
Serinc3	2
Cers6	2
Tspan5	2
Grn	2
Polr2e	2
Atp6v1f	2
Cd63	2
S100a16	2
Plbd1	2
Slc30a2	2
Krt18	2
Stx3	2
Cldn3	2
Lamb3	2
Hpgd	2
Krt8	2
Rpl19-ps3	2
Mt1	2
Syngr1	2
Tpd52l1	2
Krtcap3	2
Marc2	2
Ddx58	2
Dmgdh	2
Alpl	2
Pcmtd1	2
Pycard	2
St14	2
Cdh1	2
Slc35f2	2
Spint1	2
Spint2	2
Epcam	2
Smagp	2
Ak4	2
Capsl	2
Atp1b1	2
Ckmt1	2
Mt4	2
Cldn4	2
Blnk	2
S100a14	2
Krt7	2
Pla1a	2
Nfu1	2
Cdo1	2
Cldn7	2
Pglyrp1	2
Crb3	2
Bspry	2
Klk1	2
Cxcl16	2
Gpnmb	2
Sccpdh	2
Cyp2c70	2
Oit1	2
Dppa5a	2
Bhmt	2
Bdh1	2
Fam25c	2
Wfdc2	2
Ncoa7	2
Ttc37	2
