# Supplementary material for: Single-cell profiling identifies LIN28A mRNA targets in the mouse pluripotent-to-2C-like transition and somatic cell reprogramming
Source: J Biol Chem. 2024 Sep 27;300(11):107824. doi: 10.1016/j.jbc.2024.107824 (PMC11584578; doi:10.1016/j.jbc.2024.107824)
Supplement: Supplemental Table S4 [file mmc5.xlsx]

## Sheet: A) Plasmids
Table S4: Plasmids and primers used in this study.
1.TRIBE related construsts
Construct	Amino acid sequence	Tag	Vector
ADARcd	MLHLDQTPSRQPVLSEGLQLHLPQVLADAVSRLVLGKFSDLTDNFSSPHARRKVLSGVVMTTGTDVKDAKVISVSTGTKCINGEYMSDRGLALNDCHAEIISRRSLLRFLYAQLELYLNNKEDQKKSIFQKSERGGFRLKDTVQFHLYISTSPCGDARIFSPHEPVLEEPADRHPNRKARGQLRTKIESGQGTIPVRSNASIQTWDGVLQGERLLTMSCSDKIARWNVVGIQGSLLSIFVEPIYFSSIILGSLYHGDHLSRAMYQRISNIEDLPPLYTLNKPLLSGISNAEARQPGKAPNFSVNWTVGDATIEVINATTGKDELGRPSRLCKHALYCRWMRVHGKVPPHLLRTKITKPTTYHESKLAAREYQAAKARLFTAFIKAGLGAWVEKPTEQDQ…	FLAG	piggyBac
LIN28A-ADARcd	MGSVSNQQFAGGCAKAAEKAPEEAPPDAARAADEPQLLHGAGICKWFNVRMGFGFLSMTARAGVALDPPVDVFVHQSKLHMEGFRSLKEGEAVEFTFKKSAKGLESIRVTGPGGVFCIGSERRPKGKNMQKRRSKGDRCYNCGGLDHHAKECKLPPQPKKCHFCQSINHMVASCPLKAQQGPSSQGKPAYFREEEEEIHSPALLPEAQNGGGSGGGSLHLDQTPSRQPVLSEGLQLHLPQVLADAVSRLVLGKFSDLTDNFSSPHARRKVLSGVVMTTGTDVKDAKVISVSTGTKCINGEYMSDRGLALNDCHAEIISRRSLLRFLYAQLELYLNNKEDQKKSIFQKSERGGFRLKDTVQFHLYISTSPCGDARIFSPHEPVLEEPADRHPNRKARGQL…	FLAG	piggyBac, pW
2. shRNA
Plasmid	Target sequence	Vector
shLin28a#1	GCGGTGGAGTTCACCTTTAAG	pLKO.1
shLin28a#2	GCAGAAGCGAAGATCCAAAGG	pLKO.1

## Sheet: B) qPCR primers
qPCR Primer	Sequence
mGapdh-F	CCCACTAACATCAAATGGGG
mGapdh-R	CCTTCCACAATGCCAAAGTT
mLin28a-F	GAAGAACATGCAGAAGCGAAGA
mLin28a-R	CCGCAGTTGTAGCACCTGTCT
